# Supplementary material for: FERPIR promotes cardiomyocyte survival and attenuates cardiac remodeling after myocardial infarction
Source: Cell Death Dis. 2026 May 21;17(1):639. doi: 10.1038/s41419-026-08817-8 (PMC13365201; doi:10.1038/s41419-026-08817-8)
Supplement: Supplementary file 5 — Supplementary Table 1 [file 41419_2026_8817_MOESM5_ESM.xls]

## Sheet: up_HR_vs_Control
Supplementary Table 1. List of differentially expressed piRNAs in H/R-treated cardiomyocytes.
	Fold change and Regulation		Annotations
ProbeName	Fold Change	Regulation	piRNA_acc	Description	organism	piRNA_length
ASPI119509P	2.2786	up	DQ707516	Piwi-interacting RNA (piRNA)	Mus musculus	28
ASPI328029P	2.08162	up	DQ687007	Piwi-interacting RNA (piRNA)	Mus musculus	31
ASPI206458P	2.79467	up	"DQ569260,DQ702216"	Piwi-interacting RNA (piRNA)	Mus musculus	30
ASPI081969P	2.16643	up	DQ702739	Piwi-interacting RNA (piRNA)	Mus musculus	30
ASPI359883P	2.11111	up	DQ714632	Piwi-interacting RNA (piRNA)	Mus musculus	29
ASPI386958P	2.09947	up	DQ722524	Piwi-interacting RNA (piRNA)	Mus musculus	31
ASPI180332P	3.16536	up	DQ542283	Piwi-interacting RNA (piRNA)	Mus musculus	30
ASPI404276P	2.12633	up	DQ727233	Piwi-interacting RNA (piRNA)	Mus musculus	30
ASPI367739P	2.20823	up	DQ725393	Piwi-interacting RNA (piRNA)	Mus musculus	31
ASPI116119P	2.03193	up	DQ689342	Piwi-interacting RNA (piRNA)	Mus musculus	31
ASPI203086P	2.04802	up	DQ706939	Piwi-interacting RNA (piRNA)	Mus musculus	28
ASPI233930P	2.34112	up	DQ687921	Piwi-interacting RNA (piRNA)	Mus musculus	29
ASPI316669P	2.10133	up	DQ540253	Piwi-interacting RNA (piRNA)	Mus musculus	31
ASPI137678P	2.21614	up	DQ697750	Piwi-interacting RNA (piRNA)	Mus musculus	31
ASPI155851P	2.62815	up	DQ690472	Piwi-interacting RNA (piRNA)	Mus musculus	28
ASPI338701P	2.0463	up	DQ566733	Piwi-interacting RNA (piRNA)	Mus musculus	28
ASPI353868P	2.73409	up	DQ551749	Piwi-interacting RNA (piRNA)	Mus musculus	31
ASPI169797P	2.17487	up	DQ694794	Piwi-interacting RNA (piRNA)	Mus musculus	32
ASPI005492P	2.1518	up	DQ718737	Piwi-interacting RNA (piRNA)	Mus musculus	32
ASPI151212P	2.05933	up	DQ566823	Piwi-interacting RNA (piRNA)	Mus musculus	29
ASPI032798P	3.84966	up	DQ558386	Piwi-interacting RNA (piRNA)	Mus musculus	30
ASPI316213P	2.02762	up		Piwi-interacting RNA (piRNA)	Mus musculus	24
ASPI304114P	3.69544	up	"DQ554833,DQ712621"	Piwi-interacting RNA (piRNA)	Mus musculus	30
ASPI373353P	2.51196	up	DQ704854	Piwi-interacting RNA (piRNA)	Mus musculus	26
ASPI294344P	2.23218	up	DQ706831	Piwi-interacting RNA (piRNA)	Mus musculus	29
ASPI143518P	2.4524	up	DQ721550	Piwi-interacting RNA (piRNA)	Mus musculus	29
ASPI116795P	2.57882	up	DQ569398	Piwi-interacting RNA (piRNA)	Mus musculus	30
ASPI340424P	6.69727	up	DQ699362	Piwi-interacting RNA (piRNA)	Mus musculus	30
ASPI049854P	2.43961	up	DQ725223	Piwi-interacting RNA (piRNA)	Mus musculus	26
ASPI202640P	2.53535	up	DQ718352	Piwi-interacting RNA (piRNA)	Mus musculus	29
ASPI350560P	3.96667	up	DQ563028	Piwi-interacting RNA (piRNA)	Mus musculus	28
ASPI329588P	2.42466	up	DQ686214	Piwi-interacting RNA (piRNA)	Mus musculus	26
ASPI258921P	2.03464	up	DQ718406	Piwi-interacting RNA (piRNA)	Mus musculus	26
ASPI390935P	2.31019	up	"DQ546112,DQ708416"	Piwi-interacting RNA (piRNA)	Mus musculus	29
ASPI201415P	2.17925	up	DQ552217	Piwi-interacting RNA (piRNA)	Mus musculus	27
ASPI045675P	2.23785	up	DQ693229	Piwi-interacting RNA (piRNA)	Mus musculus	30
ASPI050974P	2.85592	up	DQ721499	Piwi-interacting RNA (piRNA)	Mus musculus	29
ASPI251245P	2.03262	up	DQ701770	Piwi-interacting RNA (piRNA)	Mus musculus	30
ASPI271994P	3.00206	up	"DQ547584,DQ714587"	Piwi-interacting RNA (piRNA)	Mus musculus	29
ASPI116579P	2.0074	up	DQ705455	Piwi-interacting RNA (piRNA)	Mus musculus	29
ASPI189049P	2.25858	up	DQ544932	Piwi-interacting RNA (piRNA)	Mus musculus	29
ASPI194436P	2.0382	up	DQ696329	Piwi-interacting RNA (piRNA)	Mus musculus	25
ASPI122131P	2.00467	up	DQ716810	Piwi-interacting RNA (piRNA)	Mus musculus	29
ASPI204434P	2.12925	up	DQ558493	Piwi-interacting RNA (piRNA)	Mus musculus	30
ASPI030459P	2.45695	up	DQ717100	Piwi-interacting RNA (piRNA)	Mus musculus	31
ASPI399572P	2.11546	up	DQ712384	Piwi-interacting RNA (piRNA)	Mus musculus	30
ASPI258263P	3.36729	up	DQ554955	Piwi-interacting RNA (piRNA)	Mus musculus	30
ASPI159953P	2.08291	up	DQ568312	Piwi-interacting RNA (piRNA)	Mus musculus	30
ASPI346671P	2.22435	up	DQ696874	Piwi-interacting RNA (piRNA)	Mus musculus	30
ASPI400637P	2.00599	up	DQ713014	Piwi-interacting RNA (piRNA)	Mus musculus	27
ASPI312048P	2.20078	up	DQ702187	Piwi-interacting RNA (piRNA)	Mus musculus	27
ASPI161466P	3.34935	up	DQ711962	Piwi-interacting RNA (piRNA)	Mus musculus	31
ASPI400131P	2.44062	up	DQ556058	Piwi-interacting RNA (piRNA)	Mus musculus	30
ASPI135783P	3.01632	up	DQ560911	Piwi-interacting RNA (piRNA)	Mus musculus	31
ASPI257615P	2.17041	up	DQ691584	Piwi-interacting RNA (piRNA)	Mus musculus	29
ASPI319467P	2.53251	up	DQ564795	Piwi-interacting RNA (piRNA)	Mus musculus	27
ASPI179545P	2.50973	up	DQ721251	Piwi-interacting RNA (piRNA)	Mus musculus	30
ASPI054988P	2.27854	up	DQ707543	Piwi-interacting RNA (piRNA)	Mus musculus	30
ASPI059639P	2.06504	up	DQ711373	Piwi-interacting RNA (piRNA)	Mus musculus	28
ASPI127726P	2.57644	up	DQ563296	Piwi-interacting RNA (piRNA)	Mus musculus	28
ASPI304531P	2.88232	up	DQ715924	Piwi-interacting RNA (piRNA)	Mus musculus	26
ASPI291865P	2.06546	up	DQ703487	Piwi-interacting RNA (piRNA)	Mus musculus	28
ASPI313159P	2.14552	up	DQ699869	Piwi-interacting RNA (piRNA)	Mus musculus	30
ASPI167142P	2.23376	up	DQ724268	Piwi-interacting RNA (piRNA)	Mus musculus	29
ASPI227166P	2.37489	up		Piwi-interacting RNA (piRNA)	Mus musculus	30
ASPI359107P	2.20304	up	DQ567568	Piwi-interacting RNA (piRNA)	Mus musculus	30
ASPI183508P	4.89677	up	DQ567154	Piwi-interacting RNA (piRNA)	Mus musculus	29
ASPI360315P	2.7061	up	DQ716705	Piwi-interacting RNA (piRNA)	Mus musculus	27
ASPI140257P	6.99055	up	DQ700004	Piwi-interacting RNA (piRNA)	Mus musculus	28
ASPI179339P	2.74999	up	DQ540460	Piwi-interacting RNA (piRNA)	Mus musculus	30
ASPI129167P	2.22171	up	DQ719454	Piwi-interacting RNA (piRNA)	Mus musculus	30
ASPI096633P	2.60929	up	DQ694366	Piwi-interacting RNA (piRNA)	Mus musculus	28
ASPI268075P	4.35147	up	DQ563084	Piwi-interacting RNA (piRNA)	Mus musculus	30
ASPI108223P	2.65031	up	DQ711578	Piwi-interacting RNA (piRNA)	Mus musculus	27
ASPI202379P	13.7551	up	DQ552875	Piwi-interacting RNA (piRNA)	Mus musculus	29
ASPI111605P	2.86333	up		Piwi-interacting RNA (piRNA)	Mus musculus	28
ASPI036238P	5.78612	up	DQ717469	Piwi-interacting RNA (piRNA)	Mus musculus	30
ASPI184200P	2.39369	up	DQ541948	Piwi-interacting RNA (piRNA)	Mus musculus	30
ASPI234732P	6.18038	up	DQ686881	Piwi-interacting RNA (piRNA)	Mus musculus	29
ASPI079214P	2.14019	up	"DQ555785,DQ723407"	Piwi-interacting RNA (piRNA)	Mus musculus	30
ASPI298978P	7.25917	up	DQ710208	Piwi-interacting RNA (piRNA)	Mus musculus	30
ASPI027284P	8.45393	up	DQ702817	Piwi-interacting RNA (piRNA)	Mus musculus	24
ASPI373566P	11.8763	up	DQ558442	Piwi-interacting RNA (piRNA)	Mus musculus	29
ASPI202453P	7.22789	up	DQ708818	Piwi-interacting RNA (piRNA)	Mus musculus	31
ASPI366511P	4.29442	up	DQ722751	Piwi-interacting RNA (piRNA)	Mus musculus	31
ASPI404248P	5.74657	up	DQ722306	Piwi-interacting RNA (piRNA)	Mus musculus	30
ASPI077247P	2.32924	up	DQ563340	Piwi-interacting RNA (piRNA)	Mus musculus	30
ASPI101012P	2.47343	up	DQ567299	Piwi-interacting RNA (piRNA)	Mus musculus	32
ASPI114027P	2.0669	up	DQ687136	Piwi-interacting RNA (piRNA)	Mus musculus	29
ASPI192360P	2.48952	up	DQ715068	Piwi-interacting RNA (piRNA)	Mus musculus	22
ASPI266988P	2.16459	up	DQ690259	Piwi-interacting RNA (piRNA)	Mus musculus	26
ASPI163405P	2.04873	up	DQ696047	Piwi-interacting RNA (piRNA)	Mus musculus	30
ASPI158461P	2.64115	up	DQ687219	Piwi-interacting RNA (piRNA)	Mus musculus	26
ASPI394335P	3.2777	up	DQ716721	Piwi-interacting RNA (piRNA)	Mus musculus	29
ASPI400837P	2.03671	up	DQ704063	Piwi-interacting RNA (piRNA)	Mus musculus	30
ASPI233974P	2.24211	up	DQ727019	Piwi-interacting RNA (piRNA)	Mus musculus	25
ASPI323939P	2.38812	up	DQ717054	Piwi-interacting RNA (piRNA)	Mus musculus	29
ASPI304025P	2.15559	up	DQ702379	Piwi-interacting RNA (piRNA)	Mus musculus	29
ASPI105755P	2.41594	up	DQ712008	Piwi-interacting RNA (piRNA)	Mus musculus	29
ASPI102627P	2.55895	up	DQ692072	Piwi-interacting RNA (piRNA)	Mus musculus	28
ASPI002499P	4.79921	up	DQ709067	Piwi-interacting RNA (piRNA)	Mus musculus	25
ASPI216679P	2.29409	up	DQ540783	Piwi-interacting RNA (piRNA)	Mus musculus	27
ASPI120290P	2.36101	up	DQ698488	Piwi-interacting RNA (piRNA)	Mus musculus	29
ASPI327281P	2.29636	up	DQ687133	Piwi-interacting RNA (piRNA)	Mus musculus	26
ASPI179964P	2.07702	up	DQ711302	Piwi-interacting RNA (piRNA)	Mus musculus	27
ASPI193570P	2.30681	up	DQ720022	Piwi-interacting RNA (piRNA)	Mus musculus	27
ASPI188458P	2.19082	up	DQ693462	Piwi-interacting RNA (piRNA)	Mus musculus	30
ASPI256461P	2.26305	up	DQ714739	Piwi-interacting RNA (piRNA)	Mus musculus	28
ASPI127690P	2.98943	up	DQ543100	Piwi-interacting RNA (piRNA)	Mus musculus	30
ASPI336901P	2.57408	up	DQ557081	Piwi-interacting RNA (piRNA)	Mus musculus	29
ASPI013999P	4.68649	up	DQ567863	Piwi-interacting RNA (piRNA)	Mus musculus	29
ASPI152693P	2.10657	up	DQ724301	Piwi-interacting RNA (piRNA)	Mus musculus	29
ASPI120405P	2.10825	up	DQ685625	Piwi-interacting RNA (piRNA)	Mus musculus	30
ASPI183835P	2.24305	up	DQ702952	Piwi-interacting RNA (piRNA)	Mus musculus	26
ASPI191078P	5.41217	up	"DQ566864,DQ688688"	Piwi-interacting RNA (piRNA)	Mus musculus	29
ASPI078060P	10.6612	up	"DQ627837,DQ702445,DQ735326"	Piwi-interacting RNA (piRNA)	"Mus musculus,Rattus norvegicus"	28
ASPI104471P	3.47156	up		Piwi-interacting RNA (piRNA)	Mus musculus	26
ASPI304642P	2.1762	up	DQ707932	Piwi-interacting RNA (piRNA)	Mus musculus	30
ASPI211206P	2.10869	up	DQ566924	Piwi-interacting RNA (piRNA)	Mus musculus	29
ASPI350990P	3.80573	up	DQ699271	Piwi-interacting RNA (piRNA)	Mus musculus	29
ASPI141836P	2.36539	up	DQ693949	Piwi-interacting RNA (piRNA)	Mus musculus	29
ASPI153336P	3.48979	up	DQ696486	Piwi-interacting RNA (piRNA)	Mus musculus	30
ASPI187634P	2.25466	up	DQ569310	Piwi-interacting RNA (piRNA)	Mus musculus	29
ASPI039355P	2.38306	up	DQ690067	Piwi-interacting RNA (piRNA)	Mus musculus	27
ASPI362869P	3.9648	up	DQ721601	Piwi-interacting RNA (piRNA)	Mus musculus	31
ASPI107745P	2.10709	up	DQ568328	Piwi-interacting RNA (piRNA)	Mus musculus	30
ASPI156882P	2.42459	up	"DQ563501,DQ692337"	Piwi-interacting RNA (piRNA)	Mus musculus	30
ASPI141609P	2.02958	up	DQ568917	Piwi-interacting RNA (piRNA)	Mus musculus	30
ASPI256961P	2.20612	up	DQ722558	Piwi-interacting RNA (piRNA)	Mus musculus	31
ASPI120556P	2.3453	up	"DQ542532,DQ707476"	Piwi-interacting RNA (piRNA)	Mus musculus	28
ASPI319653P	2.02504	up	DQ567399	Piwi-interacting RNA (piRNA)	Mus musculus	29
ASPI354481P	2.05904	up	DQ714301	Piwi-interacting RNA (piRNA)	Mus musculus	30
ASPI360084P	2.05824	up	DQ713347	Piwi-interacting RNA (piRNA)	Mus musculus	31
ASPI210458P	2.5903	up	DQ707567	Piwi-interacting RNA (piRNA)	Mus musculus	31
ASPI397023P	3.38938	up	DQ716536	Piwi-interacting RNA (piRNA)	Mus musculus	29
ASPI396214P	2.57292	up	"DQ563969,DQ684957"	Piwi-interacting RNA (piRNA)	Mus musculus	30
ASPI312935P	4.3601	up	DQ687480	Piwi-interacting RNA (piRNA)	Mus musculus	30
ASPI197635P	2.738	up	"DQ610992,DQ696537"	Piwi-interacting RNA (piRNA)	"Mus musculus,Rattus norvegicus"	27
ASPI032398P	2.40978	up		Piwi-interacting RNA (piRNA)	Mus musculus	28
ASPI114388P	2.17572	up	"DQ569013,DQ704013"	Piwi-interacting RNA (piRNA)	Mus musculus	30
ASPI361105P	3.09072	up	DQ699715	Piwi-interacting RNA (piRNA)	Mus musculus	30
ASPI398927P	2.14368	up	DQ686322	Piwi-interacting RNA (piRNA)	Mus musculus	28
ASPI080187P	2.23502	up	DQ685345	Piwi-interacting RNA (piRNA)	Mus musculus	31
ASPI156439P	3.37339	up		Piwi-interacting RNA (piRNA)	Mus musculus	27
ASPI173307P	2.29026	up	DQ693076	Piwi-interacting RNA (piRNA)	Mus musculus	29
ASPI366859P	2.12502	up	DQ687883	Piwi-interacting RNA (piRNA)	Mus musculus	28
ASPI329494P	2.09462	up	DQ698785	Piwi-interacting RNA (piRNA)	Mus musculus	25
ASPI043069P	2.31081	up	DQ543676	Piwi-interacting RNA (piRNA)	Mus musculus	31
ASPI234057P	2.05664	up	"DQ550201,DQ701680"	Piwi-interacting RNA (piRNA)	Mus musculus	30
ASPI282635P	5.24313	up	DQ567786	Piwi-interacting RNA (piRNA)	Mus musculus	31
ASPI112825P	2.27513	up	DQ561230	Piwi-interacting RNA (piRNA)	Mus musculus	30
ASPI001269P	2.23646	up	DQ565869	Piwi-interacting RNA (piRNA)	Mus musculus	30
ASPI293548P	2.77857	up	DQ715568	Piwi-interacting RNA (piRNA)	Mus musculus	22
ASPI012386P	2.29615	up	DQ690344	Piwi-interacting RNA (piRNA)	Mus musculus	24
ASPI263199P	5.28568	up	DQ555635	Piwi-interacting RNA (piRNA)	Mus musculus	30
ASPI092439P	2.5059	up	"DQ558048,DQ686890"	Piwi-interacting RNA (piRNA)	Mus musculus	28
ASPI222394P	3.15959	up	DQ685290	Piwi-interacting RNA (piRNA)	Mus musculus	31
ASPI263106P	2.79962	up	DQ713230	Piwi-interacting RNA (piRNA)	Mus musculus	30
ASPI304530P	2.12001	up	DQ558061	Piwi-interacting RNA (piRNA)	Mus musculus	31
ASPI329681P	2.10262	up	DQ715686	Piwi-interacting RNA (piRNA)	Mus musculus	28
ASPI306409P	2.20945	up	DQ724449	Piwi-interacting RNA (piRNA)	Mus musculus	29
ASPI281791P	5.81478	up	DQ540380	Piwi-interacting RNA (piRNA)	Mus musculus	32
ASPI151768P	2.29954	up	DQ704630	Piwi-interacting RNA (piRNA)	Mus musculus	31
ASPI195113P	2.52522	up	DQ710026	Piwi-interacting RNA (piRNA)	Mus musculus	31
ASPI286412P	2.45395	up	"DQ540787,DQ720573"	Piwi-interacting RNA (piRNA)	Mus musculus	30
ASPI389274P	2.15348	up	DQ720887	Piwi-interacting RNA (piRNA)	Mus musculus	28
ASPI259617P	2.08491	up	DQ685958	Piwi-interacting RNA (piRNA)	Mus musculus	28
ASPI024564P	2.57388	up	DQ687353	Piwi-interacting RNA (piRNA)	Mus musculus	26
ASPI005321P	2.76124	up	DQ719180	Piwi-interacting RNA (piRNA)	Mus musculus	24
ASPI034089P	2.20193	up	DQ726166	Piwi-interacting RNA (piRNA)	Mus musculus	31
ASPI049083P	2.08399	up	"DQ555221,DQ690295"	Piwi-interacting RNA (piRNA)	Mus musculus	29
ASPI081374P	5.41011	up	DQ569496	Piwi-interacting RNA (piRNA)	Mus musculus	30
ASPI019722P	2.342	up	DQ689001	Piwi-interacting RNA (piRNA)	Mus musculus	26
ASPI210358P	2.03399	up	DQ710616	Piwi-interacting RNA (piRNA)	Mus musculus	27
ASPI217546P	2.12241	up	DQ690009	Piwi-interacting RNA (piRNA)	Mus musculus	29
ASPI217243P	3.67722	up	DQ542966	Piwi-interacting RNA (piRNA)	Mus musculus	30
ASPI065615P	2.12987	up	DQ693652	Piwi-interacting RNA (piRNA)	Mus musculus	29
ASPI215932P	2.13106	up	DQ707696	Piwi-interacting RNA (piRNA)	Mus musculus	30
ASPI191086P	2.40735	up	DQ706550	Piwi-interacting RNA (piRNA)	Mus musculus	30
ASPI182950P	2.13505	up	DQ700879	Piwi-interacting RNA (piRNA)	Mus musculus	31
ASPI059793P	2.87462	up	DQ724151	Piwi-interacting RNA (piRNA)	Mus musculus	30
ASPI287676P	2.09634	up	DQ562613	Piwi-interacting RNA (piRNA)	Mus musculus	30
ASPI079470P	2.53596	up	DQ704577	Piwi-interacting RNA (piRNA)	Mus musculus	30
ASPI356323P	3.30126	up	DQ704391	Piwi-interacting RNA (piRNA)	Mus musculus	28
ASPI222223P	2.11452	up	DQ716055	Piwi-interacting RNA (piRNA)	Mus musculus	30
ASPI372306P	2.0511	up	DQ705877	Piwi-interacting RNA (piRNA)	Mus musculus	29
ASPI191159P	2.39166	up	DQ692359	Piwi-interacting RNA (piRNA)	Mus musculus	27
ASPI401630P	3.26722	up	DQ722600	Piwi-interacting RNA (piRNA)	Mus musculus	26
ASPI098774P	2.51103	up	DQ697279	Piwi-interacting RNA (piRNA)	Mus musculus	31
ASPI020688P	2.69229	up	DQ701862	Piwi-interacting RNA (piRNA)	Mus musculus	26
ASPI055060P	2.10629	up	DQ698232	Piwi-interacting RNA (piRNA)	Mus musculus	27
ASPI167946P	2.23673	up	DQ700883	Piwi-interacting RNA (piRNA)	Mus musculus	30
ASPI018341P	2.6439	up	DQ711755	Piwi-interacting RNA (piRNA)	Mus musculus	27
ASPI325664P	2.77487	up	DQ694200	Piwi-interacting RNA (piRNA)	Mus musculus	29
ASPI384982P	2.25887	up	DQ715356	Piwi-interacting RNA (piRNA)	Mus musculus	30
ASPI282030P	2.00802	up	DQ721915	Piwi-interacting RNA (piRNA)	Mus musculus	26
ASPI016033P	4.11848	up	DQ714743	Piwi-interacting RNA (piRNA)	Mus musculus	29
ASPI269581P	2.06746	up	DQ540284	Piwi-interacting RNA (piRNA)	Mus musculus	31
ASPI319594P	2.14162	up	DQ700921	Piwi-interacting RNA (piRNA)	Mus musculus	32
ASPI359695P	2.07282	up	DQ562808	Piwi-interacting RNA (piRNA)	Mus musculus	32
ASPI015946P	2.31007	up	DQ690279	Piwi-interacting RNA (piRNA)	Mus musculus	29
ASPI095683P	2.04999	up	"DQ545398,DQ712014"	Piwi-interacting RNA (piRNA)	Mus musculus	29
ASPI077937P	2.07444	up	DQ686493	Piwi-interacting RNA (piRNA)	Mus musculus	31
ASPI204927P	5.16583	up	DQ725579	Piwi-interacting RNA (piRNA)	Mus musculus	30
ASPI038083P	2.03664	up	DQ718765	Piwi-interacting RNA (piRNA)	Mus musculus	29
ASPI398428P	2.71776	up		Piwi-interacting RNA (piRNA)	Mus musculus	28
ASPI183193P	2.59939	up	DQ701234	Piwi-interacting RNA (piRNA)	Mus musculus	29
ASPI030287P	2.1725	up	DQ550257	Piwi-interacting RNA (piRNA)	Mus musculus	31
ASPI369462P	5.28332	up	DQ709765	Piwi-interacting RNA (piRNA)	Mus musculus	28
ASPI371784P	2.93236	up	DQ566710	Piwi-interacting RNA (piRNA)	Mus musculus	29
ASPI119141P	2.32026	up	DQ703987	Piwi-interacting RNA (piRNA)	Mus musculus	31
ASPI176304P	3.84699	up	DQ698245	Piwi-interacting RNA (piRNA)	Mus musculus	31
ASPI351402P	4.8948	up	"DQ542077,DQ628041,DQ688104"	Piwi-interacting RNA (piRNA)	"Mus musculus,Rattus norvegicus"	29
ASPI017196P	2.18982	up	DQ692092	Piwi-interacting RNA (piRNA)	Mus musculus	27
ASPI249674P	2.29895	up	DQ713867	Piwi-interacting RNA (piRNA)	Mus musculus	26
ASPI201680P	2.23409	up	DQ553827	Piwi-interacting RNA (piRNA)	Mus musculus	29
ASPI283672P	3.34434	up	DQ700466	Piwi-interacting RNA (piRNA)	Mus musculus	30
ASPI083901P	4.56952	up	DQ709404	Piwi-interacting RNA (piRNA)	Mus musculus	30
ASPI273167P	2.59473	up	"DQ550583,DQ700839"	Piwi-interacting RNA (piRNA)	Mus musculus	31
ASPI306281P	2.85314	up	DQ702027	Piwi-interacting RNA (piRNA)	Mus musculus	26
ASPI300387P	2.58069	up	DQ721096	Piwi-interacting RNA (piRNA)	Mus musculus	26
ASPI335040P	3.19454	up	"DQ563099,DQ688359"	Piwi-interacting RNA (piRNA)	Mus musculus	29
ASPI280666P	6.30818	up	DQ725859	Piwi-interacting RNA (piRNA)	Mus musculus	31
ASPI186904P	3.66942	up	DQ710514	Piwi-interacting RNA (piRNA)	Mus musculus	31
ASPI305078P	2.53993	up	DQ725374	Piwi-interacting RNA (piRNA)	Mus musculus	30
ASPI230781P	4.52903	up	DQ566124	Piwi-interacting RNA (piRNA)	Mus musculus	28
ASPI084333P	5.42609	up	"DQ567375,DQ717875"	Piwi-interacting RNA (piRNA)	Mus musculus	30
ASPI004984P	2.43484	up	DQ709426	Piwi-interacting RNA (piRNA)	Mus musculus	31
ASPI154880P	3.55649	up	DQ551857	Piwi-interacting RNA (piRNA)	Mus musculus	31
ASPI064483P	2.37369	up	DQ708284	Piwi-interacting RNA (piRNA)	Mus musculus	30
ASPI095310P	2.81932	up	DQ543262	Piwi-interacting RNA (piRNA)	Mus musculus	30
ASPI316938P	2.35896	up	DQ713363	Piwi-interacting RNA (piRNA)	Mus musculus	31
ASPI166014P	2.18593	up	DQ695582	Piwi-interacting RNA (piRNA)	Mus musculus	29
ASPI317046P	2.37172	up	DQ697170	Piwi-interacting RNA (piRNA)	Mus musculus	31
ASPI034447P	3.50229	up	DQ693045	Piwi-interacting RNA (piRNA)	Mus musculus	29
ASPI264934P	2.87119	up	DQ714456	Piwi-interacting RNA (piRNA)	Mus musculus	30
ASPI379403P	2.17415	up	DQ692434	Piwi-interacting RNA (piRNA)	Mus musculus	29
ASPI157098P	4.97208	up	DQ700368	Piwi-interacting RNA (piRNA)	Mus musculus	27
ASPI328513P	4.73781	up	DQ545237	Piwi-interacting RNA (piRNA)	Mus musculus	29
ASPI403981P	2.42512	up	DQ710726	Piwi-interacting RNA (piRNA)	Mus musculus	29
ASPI118178P	2.28252	up	DQ705950	Piwi-interacting RNA (piRNA)	Mus musculus	28
ASPI340680P	2.05275	up	DQ551459	Piwi-interacting RNA (piRNA)	Mus musculus	30
ASPI389286P	2.02027	up	DQ709498	Piwi-interacting RNA (piRNA)	Mus musculus	31
ASPI228647P	2.51069	up	DQ717654	Piwi-interacting RNA (piRNA)	Mus musculus	29
ASPI229605P	2.1382	up	DQ725945	Piwi-interacting RNA (piRNA)	Mus musculus	29
ASPI079842P	4.75352	up	"DQ563887,DQ720426"	Piwi-interacting RNA (piRNA)	Mus musculus	30
ASPI359935P	2.01884	up	DQ569775	Piwi-interacting RNA (piRNA)	Mus musculus	31
ASPI115659P	6.11833	up	DQ721442	Piwi-interacting RNA (piRNA)	Mus musculus	28
ASPI055038P	4.71941	up	DQ708159	Piwi-interacting RNA (piRNA)	Mus musculus	32
ASPI195425P	2.00164	up	DQ689422	Piwi-interacting RNA (piRNA)	Mus musculus	30
ASPI208436P	2.07178	up	DQ717859	Piwi-interacting RNA (piRNA)	Mus musculus	30
ASPI272652P	2.07451	up		Piwi-interacting RNA (piRNA)	Mus musculus	26

## Sheet: down_HR_vs_Control
Supplementary Table 1. List of differentially expressed piRNAs in H/R-treated cardiomyocytes.
	Fold change and Regulation		Annotations
ProbeName	Fold Change	Regulation	piRNA_acc	Description	organism	piRNA_length
ASPI317617P	2.24866	down	DQ701248	Piwi-interacting RNA (piRNA)	Mus musculus	28
ASPI147112P	2.14724	down	DQ561355	Piwi-interacting RNA (piRNA)	Mus musculus	26
ASPI028231P	3.41356	down	DQ540665	Piwi-interacting RNA (piRNA)	Mus musculus	29
ASPI315555P	2.03064	down	DQ698013	Piwi-interacting RNA (piRNA)	Mus musculus	30
ASPI388836P	2.8469	down	DQ684854	Piwi-interacting RNA (piRNA)	Mus musculus	31
ASPI014363P	2.07513	down	DQ562772	Piwi-interacting RNA (piRNA)	Mus musculus	31
ASPI304984P	2.26099	down	DQ717774	Piwi-interacting RNA (piRNA)	Mus musculus	29
ASPI217337P	2.06317	down	DQ726253	Piwi-interacting RNA (piRNA)	Mus musculus	29
ASPI236610P	3.46838	down	DQ701910	Piwi-interacting RNA (piRNA)	Mus musculus	30
ASPI088964P	2.93971	down	DQ566551	Piwi-interacting RNA (piRNA)	Mus musculus	30
ASPI171234P	2.18914	down	DQ698278	Piwi-interacting RNA (piRNA)	Mus musculus	29
ASPI271569P	2.15847	down	DQ712090	Piwi-interacting RNA (piRNA)	Mus musculus	29
ASPI383131P	2.24559	down	DQ686861	Piwi-interacting RNA (piRNA)	Mus musculus	31
ASPI266024P	2.67821	down	DQ721971	Piwi-interacting RNA (piRNA)	Mus musculus	26
ASPI203723P	2.27377	down	DQ554426	Piwi-interacting RNA (piRNA)	Mus musculus	30
ASPI192437P	2.30705	down	DQ718633	Piwi-interacting RNA (piRNA)	Mus musculus	25
ASPI275746P	2.14302	down	DQ541114	Piwi-interacting RNA (piRNA)	Mus musculus	29
ASPI260728P	2.17835	down	DQ709022	Piwi-interacting RNA (piRNA)	Mus musculus	28
ASPI176329P	2.07537	down	DQ560853	Piwi-interacting RNA (piRNA)	Mus musculus	30
ASPI267335P	2.96731	down	DQ688039	Piwi-interacting RNA (piRNA)	Mus musculus	31
ASPI351843P	2.20964	down	DQ711617	Piwi-interacting RNA (piRNA)	Mus musculus	26
ASPI094543P	2.28107	down	DQ695998	Piwi-interacting RNA (piRNA)	Mus musculus	29
ASPI019937P	2.22807	down	DQ550009	Piwi-interacting RNA (piRNA)	Mus musculus	32
ASPI138712P	2.72385	down	DQ721547	Piwi-interacting RNA (piRNA)	Mus musculus	26
ASPI049487P	2.76054	down	DQ719357	Piwi-interacting RNA (piRNA)	Mus musculus	31
ASPI060632P	2.23756	down	DQ709799	Piwi-interacting RNA (piRNA)	Mus musculus	30
ASPI154939P	4.12644	down	DQ547397	Piwi-interacting RNA (piRNA)	Mus musculus	28
ASPI109149P	2.01942	down	DQ700735	Piwi-interacting RNA (piRNA)	Mus musculus	24
ASPI023259P	3.16341	down	DQ718311	Piwi-interacting RNA (piRNA)	Mus musculus	26
ASPI134658P	2.50417	down	DQ705560	Piwi-interacting RNA (piRNA)	Mus musculus	27
ASPI402426P	2.53396	down	DQ568244	Piwi-interacting RNA (piRNA)	Mus musculus	30
ASPI050980P	2.8163	down	DQ717004	Piwi-interacting RNA (piRNA)	Mus musculus	29
ASPI100125P	2.06252	down		Piwi-interacting RNA (piRNA)	Mus musculus	31
ASPI040192P	2.2994	down	DQ686422	Piwi-interacting RNA (piRNA)	Mus musculus	30
ASPI079151P	2.37239	down	DQ703911	Piwi-interacting RNA (piRNA)	Mus musculus	30
ASPI349701P	2.0592	down	DQ693631	Piwi-interacting RNA (piRNA)	Mus musculus	30
ASPI357181P	2.02815	down	DQ692561	Piwi-interacting RNA (piRNA)	Mus musculus	30
ASPI048931P	2.1632	down	DQ685804	Piwi-interacting RNA (piRNA)	Mus musculus	26
ASPI344582P	2.16969	down	DQ724742	Piwi-interacting RNA (piRNA)	Mus musculus	29
ASPI383861P	2.57508	down	DQ555582	Piwi-interacting RNA (piRNA)	Mus musculus	30
ASPI303505P	2.06263	down	DQ698347	Piwi-interacting RNA (piRNA)	Mus musculus	31
ASPI136309P	2.39083	down	DQ708750	Piwi-interacting RNA (piRNA)	Mus musculus	26
ASPI275264P	2.2699	down	"DQ567321,DQ625621,DQ718889,DQ727650"	Piwi-interacting RNA (piRNA)	"Mus musculus,Rattus norvegicus"	29
ASPI135175P	3.22104	down	"DQ566204,DQ692608"	Piwi-interacting RNA (piRNA)	Mus musculus	30
ASPI193335P	2.26551	down	DQ710246	Piwi-interacting RNA (piRNA)	Mus musculus	29
ASPI107305P	2.86248	down	DQ714667	Piwi-interacting RNA (piRNA)	Mus musculus	30
ASPI155207P	2.29342	down	DQ685095	Piwi-interacting RNA (piRNA)	Mus musculus	31
ASPI188035P	2.28541	down	DQ539908	Piwi-interacting RNA (piRNA)	Mus musculus	31
ASPI090578P	2.00409	down		Piwi-interacting RNA (piRNA)	Mus musculus	32
ASPI239093P	2.01378	down	DQ706887	Piwi-interacting RNA (piRNA)	Mus musculus	29
ASPI106498P	2.04292	down	DQ560630	Piwi-interacting RNA (piRNA)	Mus musculus	29
ASPI393001P	2.77286	down	DQ717068	Piwi-interacting RNA (piRNA)	Mus musculus	31
ASPI189854P	2.14977	down	DQ549840	Piwi-interacting RNA (piRNA)	Mus musculus	29
ASPI161181P	2.31021	down	DQ725528	Piwi-interacting RNA (piRNA)	Mus musculus	31
ASPI237276P	2.62749	down	DQ565139	Piwi-interacting RNA (piRNA)	Mus musculus	31
ASPI038987P	2.43604	down	DQ718910	Piwi-interacting RNA (piRNA)	Mus musculus	28
ASPI139964P	2.61332	down	DQ715854	Piwi-interacting RNA (piRNA)	Mus musculus	29
ASPI064136P	2.35426	down	DQ541300	Piwi-interacting RNA (piRNA)	Mus musculus	29
ASPI136156P	2.67478	down	DQ720735	Piwi-interacting RNA (piRNA)	Mus musculus	32
ASPI296879P	2.43569	down	DQ688528	Piwi-interacting RNA (piRNA)	Mus musculus	30
ASPI055718P	2.28174	down	DQ696176	Piwi-interacting RNA (piRNA)	Mus musculus	30
ASPI024203P	2.19908	down	DQ715458	Piwi-interacting RNA (piRNA)	Mus musculus	32
ASPI161037P	2.15057	down	DQ701796	Piwi-interacting RNA (piRNA)	Mus musculus	30
ASPI189234P	3.25586	down	"DQ553177,DQ719119"	Piwi-interacting RNA (piRNA)	Mus musculus	31
ASPI072337P	2.26731	down	DQ688970	Piwi-interacting RNA (piRNA)	Mus musculus	27
ASPI021374P	2.21796	down	DQ704817	Piwi-interacting RNA (piRNA)	Mus musculus	27
ASPI118287P	2.069	down	DQ540012	Piwi-interacting RNA (piRNA)	Mus musculus	27
ASPI106445P	2.16068	down	DQ712817	Piwi-interacting RNA (piRNA)	Mus musculus	29
ASPI187788P	2.06482	down	DQ687070	Piwi-interacting RNA (piRNA)	Mus musculus	27
ASPI354289P	2.45958	down	DQ693994	Piwi-interacting RNA (piRNA)	Mus musculus	26
ASPI122465P	3.52346	down	DQ691574	Piwi-interacting RNA (piRNA)	Mus musculus	30
ASPI093697P	2.81125	down	DQ553677	Piwi-interacting RNA (piRNA)	Mus musculus	30
ASPI136695P	2.25654	down	DQ557979	Piwi-interacting RNA (piRNA)	Mus musculus	29
ASPI060422P	2.18886	down		Piwi-interacting RNA (piRNA)	Mus musculus	28
ASPI287628P	2.17231	down	DQ707492	Piwi-interacting RNA (piRNA)	Mus musculus	25
ASPI195172P	2.37255	down	DQ566567	Piwi-interacting RNA (piRNA)	Mus musculus	30
ASPI112306P	2.90045	down	DQ715192	Piwi-interacting RNA (piRNA)	Mus musculus	26
ASPI006514P	2.39916	down	DQ702806	Piwi-interacting RNA (piRNA)	Mus musculus	32
ASPI005802P	2.2645	down	DQ549268	Piwi-interacting RNA (piRNA)	Mus musculus	30
ASPI386557P	2.65774	down	DQ567525	Piwi-interacting RNA (piRNA)	Mus musculus	30
ASPI246589P	2.07723	down	DQ713095	Piwi-interacting RNA (piRNA)	Mus musculus	29
ASPI220126P	2.20363	down	DQ694591	Piwi-interacting RNA (piRNA)	Mus musculus	27
ASPI380288P	2.0673	down	DQ723992	Piwi-interacting RNA (piRNA)	Mus musculus	27
ASPI275131P	2.08117	down		Piwi-interacting RNA (piRNA)	Mus musculus	22
ASPI187700P	2.14259	down	DQ551715	Piwi-interacting RNA (piRNA)	Mus musculus	29
ASPI395553P	2.02191	down	DQ555726	Piwi-interacting RNA (piRNA)	Mus musculus	28
ASPI059910P	2.23265	down	DQ688172	Piwi-interacting RNA (piRNA)	Mus musculus	30
ASPI244092P	2.08365	down	DQ720320	Piwi-interacting RNA (piRNA)	Mus musculus	30
ASPI224772P	2.88045	down	DQ709169	Piwi-interacting RNA (piRNA)	Mus musculus	29
ASPI143294P	2.06335	down	DQ549143	Piwi-interacting RNA (piRNA)	Mus musculus	29
ASPI094046P	2.0164	down	DQ726589	Piwi-interacting RNA (piRNA)	Mus musculus	30
ASPI402283P	2.12621	down	DQ685549	Piwi-interacting RNA (piRNA)	Mus musculus	30
ASPI048538P	3.58361	down	DQ697491	Piwi-interacting RNA (piRNA)	Mus musculus	26
ASPI073814P	3.36188	down	"DQ563829,DQ726008"	Piwi-interacting RNA (piRNA)	Mus musculus	28
ASPI264204P	2.12189	down	DQ550636	Piwi-interacting RNA (piRNA)	Mus musculus	30
ASPI349871P	2.10832	down	DQ703733	Piwi-interacting RNA (piRNA)	Mus musculus	27
ASPI273510P	2.29329	down	DQ717241	Piwi-interacting RNA (piRNA)	Mus musculus	27
ASPI403582P	2.04709	down	DQ723274	Piwi-interacting RNA (piRNA)	Mus musculus	29
ASPI315072P	2.61223	down	DQ717180	Piwi-interacting RNA (piRNA)	Mus musculus	30
ASPI236634P	2.08239	down	DQ551913	Piwi-interacting RNA (piRNA)	Mus musculus	27
ASPI115181P	2.51514	down	DQ542290	Piwi-interacting RNA (piRNA)	Mus musculus	31
ASPI379091P	2.22964	down	DQ726080	Piwi-interacting RNA (piRNA)	Mus musculus	30
ASPI288058P	2.16438	down	DQ687633	Piwi-interacting RNA (piRNA)	Mus musculus	28
ASPI101270P	2.09713	down	DQ695092	Piwi-interacting RNA (piRNA)	Mus musculus	30
ASPI019803P	2.6384	down	DQ556573	Piwi-interacting RNA (piRNA)	Mus musculus	28
ASPI203178P	2.21261	down	DQ688887	Piwi-interacting RNA (piRNA)	Mus musculus	29
ASPI070531P	3.60801	down	"DQ542771,DQ685088"	Piwi-interacting RNA (piRNA)	Mus musculus	30
ASPI119255P	2.00933	down	DQ709419	Piwi-interacting RNA (piRNA)	Mus musculus	27
ASPI103349P	2.03978	down	DQ694241	Piwi-interacting RNA (piRNA)	Mus musculus	29
ASPI287001P	3.24731	down	DQ699479	Piwi-interacting RNA (piRNA)	Mus musculus	30
ASPI115946P	2.52184	down	DQ564594	Piwi-interacting RNA (piRNA)	Mus musculus	30
ASPI033890P	2.88769	down	DQ697406	Piwi-interacting RNA (piRNA)	Mus musculus	29
ASPI268152P	3.26717	down	DQ716274	Piwi-interacting RNA (piRNA)	Mus musculus	29
ASPI283240P	2.02273	down	DQ555950	Piwi-interacting RNA (piRNA)	Mus musculus	29
ASPI224704P	3.35403	down	DQ716549	Piwi-interacting RNA (piRNA)	Mus musculus	30
ASPI158154P	2.66822	down		Piwi-interacting RNA (piRNA)	Mus musculus	25
ASPI326950P	2.88562	down	DQ565332	Piwi-interacting RNA (piRNA)	Mus musculus	29
ASPI004890P	2.31009	down	DQ688735	Piwi-interacting RNA (piRNA)	Mus musculus	30
ASPI199668P	2.9797	down	DQ721824	Piwi-interacting RNA (piRNA)	Mus musculus	30
ASPI302138P	2.27988	down	DQ713791	Piwi-interacting RNA (piRNA)	Mus musculus	30
ASPI314003P	2.11118	down	DQ553667	Piwi-interacting RNA (piRNA)	Mus musculus	30
ASPI064733P	2.55104	down	DQ716322	Piwi-interacting RNA (piRNA)	Mus musculus	30
ASPI256636P	3.2828	down	DQ718194	Piwi-interacting RNA (piRNA)	Mus musculus	30
ASPI106320P	2.13631	down		Piwi-interacting RNA (piRNA)	Mus musculus	26
ASPI364302P	2.16645	down	DQ688034	Piwi-interacting RNA (piRNA)	Mus musculus	30
ASPI116202P	2.64476	down	DQ701805	Piwi-interacting RNA (piRNA)	Mus musculus	30
ASPI090301P	2.05948	down	"DQ567714,DQ722536"	Piwi-interacting RNA (piRNA)	Mus musculus	29
ASPI101696P	2.03469	down	DQ568967	Piwi-interacting RNA (piRNA)	Mus musculus	28
ASPI159118P	2.21853	down	DQ547421	Piwi-interacting RNA (piRNA)	Mus musculus	27
ASPI363458P	2.28065	down	DQ724248	Piwi-interacting RNA (piRNA)	Mus musculus	31
ASPI136821P	2.16971	down	DQ709705	Piwi-interacting RNA (piRNA)	Mus musculus	31
ASPI142714P	2.49699	down	DQ698387	Piwi-interacting RNA (piRNA)	Mus musculus	29
ASPI369062P	2.11183	down	"DQ569035,DQ722057"	Piwi-interacting RNA (piRNA)	Mus musculus	30
ASPI209938P	3.08875	down	DQ543817	Piwi-interacting RNA (piRNA)	Mus musculus	30
ASPI139605P	2.31949	down	DQ702004	Piwi-interacting RNA (piRNA)	Mus musculus	29
ASPI156695P	2.54109	down	DQ701884	Piwi-interacting RNA (piRNA)	Mus musculus	30
ASPI333655P	2.14865	down	DQ701512	Piwi-interacting RNA (piRNA)	Mus musculus	29
ASPI281199P	2.0182	down	DQ709507	Piwi-interacting RNA (piRNA)	Mus musculus	30
ASPI206254P	2.66812	down	DQ716741	Piwi-interacting RNA (piRNA)	Mus musculus	30
ASPI139912P	2.46992	down	DQ710362	Piwi-interacting RNA (piRNA)	Mus musculus	28
ASPI116084P	3.26197	down	DQ713826	Piwi-interacting RNA (piRNA)	Mus musculus	31
ASPI023186P	5.24426	down	DQ688580	Piwi-interacting RNA (piRNA)	Mus musculus	31
ASPI278902P	2.06475	down	DQ714322	Piwi-interacting RNA (piRNA)	Mus musculus	28
ASPI204756P	2.35199	down	DQ691841	Piwi-interacting RNA (piRNA)	Mus musculus	27
ASPI388419P	2.94799	down	DQ692846	Piwi-interacting RNA (piRNA)	Mus musculus	29
ASPI270929P	2.75286	down	DQ708681	Piwi-interacting RNA (piRNA)	Mus musculus	29
ASPI034410P	2.04066	down	DQ719711	Piwi-interacting RNA (piRNA)	Mus musculus	31
ASPI218036P	2.92424	down		Piwi-interacting RNA (piRNA)	Mus musculus	27
ASPI307900P	2.30155	down	DQ721548	Piwi-interacting RNA (piRNA)	Mus musculus	29
ASPI062868P	3.66059	down	DQ554033	Piwi-interacting RNA (piRNA)	Mus musculus	31
ASPI291664P	2.19702	down	DQ717609	Piwi-interacting RNA (piRNA)	Mus musculus	29
ASPI384602P	2.60461	down	DQ555627	Piwi-interacting RNA (piRNA)	Mus musculus	32
ASPI200776P	2.01785	down	"DQ543400,DQ712026"	Piwi-interacting RNA (piRNA)	Mus musculus	30
ASPI350253P	2.18721	down	DQ556181	Piwi-interacting RNA (piRNA)	Mus musculus	30
ASPI069066P	2.71483	down	DQ539962	Piwi-interacting RNA (piRNA)	Mus musculus	28
ASPI216630P	3.57261	down	DQ692356	Piwi-interacting RNA (piRNA)	Mus musculus	31
ASPI249634P	2.52582	down	DQ708703	Piwi-interacting RNA (piRNA)	Mus musculus	30
ASPI275181P	3.11851	down	DQ718197	Piwi-interacting RNA (piRNA)	Mus musculus	27
ASPI139718P	2.52888	down	DQ551377	Piwi-interacting RNA (piRNA)	Mus musculus	29
ASPI306011P	2.15441	down	DQ711117	Piwi-interacting RNA (piRNA)	Mus musculus	30
ASPI051475P	2.07638	down	DQ545864	Piwi-interacting RNA (piRNA)	Mus musculus	30
ASPI375885P	2.19317	down	DQ725531	Piwi-interacting RNA (piRNA)	Mus musculus	29
ASPI012146P	4.88716	down	DQ687280	Piwi-interacting RNA (piRNA)	Mus musculus	27
ASPI185551P	2.77432	down	DQ546380	Piwi-interacting RNA (piRNA)	Mus musculus	30
ASPI356934P	2.45072	down	DQ690744	Piwi-interacting RNA (piRNA)	Mus musculus	31
ASPI291099P	2.20041	down	DQ724877	Piwi-interacting RNA (piRNA)	Mus musculus	29
ASPI024939P	2.4497	down	DQ714712	Piwi-interacting RNA (piRNA)	Mus musculus	29
ASPI094423P	4.55865	down	DQ685086	Piwi-interacting RNA (piRNA)	Mus musculus	26
ASPI320862P	2.00671	down	DQ702654	Piwi-interacting RNA (piRNA)	Mus musculus	25
ASPI160153P	2.05392	down	DQ720904	Piwi-interacting RNA (piRNA)	Mus musculus	27
ASPI111190P	2.78291	down	DQ552344	Piwi-interacting RNA (piRNA)	Mus musculus	31
ASPI306465P	2.87029	down	DQ716779	Piwi-interacting RNA (piRNA)	Mus musculus	30
ASPI086773P	2.08775	down	DQ722068	Piwi-interacting RNA (piRNA)	Mus musculus	30
ASPI403194P	2.25881	down	DQ553017	Piwi-interacting RNA (piRNA)	Mus musculus	30
ASPI296846P	2.99133	down	DQ567160	Piwi-interacting RNA (piRNA)	Mus musculus	30
ASPI365608P	4.30967	down	DQ726863	Piwi-interacting RNA (piRNA)	Mus musculus	29
ASPI223097P	2.11074	down	DQ555305	Piwi-interacting RNA (piRNA)	Mus musculus	30
ASPI090064P	2.17577	down	DQ696235	Piwi-interacting RNA (piRNA)	Mus musculus	30
ASPI359725P	2.1648	down	DQ688851	Piwi-interacting RNA (piRNA)	Mus musculus	30
ASPI310379P	3.06652	down	DQ705022	Piwi-interacting RNA (piRNA)	Mus musculus	30
ASPI061191P	2.16401	down	DQ705787	Piwi-interacting RNA (piRNA)	Mus musculus	28
ASPI075268P	2.76048	down	DQ694890	Piwi-interacting RNA (piRNA)	Mus musculus	30
ASPI223963P	2.1682	down	DQ719012	Piwi-interacting RNA (piRNA)	Mus musculus	31
ASPI047439P	3.10437	down	DQ546307	Piwi-interacting RNA (piRNA)	Mus musculus	29
ASPI355344P	3.99371	down	DQ569199	Piwi-interacting RNA (piRNA)	Mus musculus	28
ASPI011419P	2.40797	down	DQ708148	Piwi-interacting RNA (piRNA)	Mus musculus	32
ASPI234045P	2.04653	down	DQ709073	Piwi-interacting RNA (piRNA)	Mus musculus	30
ASPI025012P	2.61341	down	DQ690555	Piwi-interacting RNA (piRNA)	Mus musculus	29
ASPI237098P	2.08087	down	DQ691381	Piwi-interacting RNA (piRNA)	Mus musculus	31
ASPI275252P	4.27516	down	DQ703820	Piwi-interacting RNA (piRNA)	Mus musculus	29
ASPI032766P	3.58664	down	DQ716745	Piwi-interacting RNA (piRNA)	Mus musculus	27
ASPI277012P	2.07334	down	DQ547708	Piwi-interacting RNA (piRNA)	Mus musculus	28
ASPI042656P	3.31956	down	DQ721544	Piwi-interacting RNA (piRNA)	Mus musculus	29
ASPI230995P	2.0815	down	DQ710614	Piwi-interacting RNA (piRNA)	Mus musculus	31
ASPI391164P	2.0309	down		Piwi-interacting RNA (piRNA)	Mus musculus	24
ASPI370742P	2.10765	down	DQ718624	Piwi-interacting RNA (piRNA)	Mus musculus	30
ASPI344360P	2.29009	down	DQ700207	Piwi-interacting RNA (piRNA)	Mus musculus	29
ASPI376037P	3.39679	down	DQ698941	Piwi-interacting RNA (piRNA)	Mus musculus	29
ASPI381669P	2.06476	down	DQ540309	Piwi-interacting RNA (piRNA)	Mus musculus	30
ASPI222172P	2.15156	down	DQ554361	Piwi-interacting RNA (piRNA)	Mus musculus	31
ASPI209039P	2.08942	down	DQ696797	Piwi-interacting RNA (piRNA)	Mus musculus	24
ASPI222771P	2.98825	down	DQ721072	Piwi-interacting RNA (piRNA)	Mus musculus	28
ASPI299191P	2.29287	down	DQ720990	Piwi-interacting RNA (piRNA)	Mus musculus	29
ASPI220440P	2.29609	down	DQ548494	Piwi-interacting RNA (piRNA)	Mus musculus	29
ASPI006349P	2.08543	down	DQ719491	Piwi-interacting RNA (piRNA)	Mus musculus	31
ASPI115930P	2.33176	down	DQ548016	Piwi-interacting RNA (piRNA)	Mus musculus	28
ASPI314157P	2.29697	down	DQ692568	Piwi-interacting RNA (piRNA)	Mus musculus	27
ASPI251605P	2.3852	down	DQ546721	Piwi-interacting RNA (piRNA)	Mus musculus	30
ASPI194813P	2.40683	down	DQ711721	Piwi-interacting RNA (piRNA)	Mus musculus	32
ASPI169200P	2.02817	down	DQ722271	Piwi-interacting RNA (piRNA)	Mus musculus	28
ASPI027657P	2.73733	down	DQ552118	Piwi-interacting RNA (piRNA)	Mus musculus	29
ASPI085972P	2.49385	down	DQ709273	Piwi-interacting RNA (piRNA)	Mus musculus	31
ASPI156032P	2.7397	down	DQ692759	Piwi-interacting RNA (piRNA)	Mus musculus	29
ASPI247083P	2.02415	down	DQ698810	Piwi-interacting RNA (piRNA)	Mus musculus	29
ASPI112693P	2.55014	down	DQ705094	Piwi-interacting RNA (piRNA)	Mus musculus	29
ASPI073686P	2.71161	down	"DQ563979,DQ709834"	Piwi-interacting RNA (piRNA)	Mus musculus	29
ASPI097629P	2.0642	down	DQ697224	Piwi-interacting RNA (piRNA)	Mus musculus	31
ASPI291176P	2.06729	down	DQ696583	Piwi-interacting RNA (piRNA)	Mus musculus	30
ASPI288624P	2.91929	down	DQ698589	Piwi-interacting RNA (piRNA)	Mus musculus	29
ASPI276576P	3.63495	down	DQ710267	Piwi-interacting RNA (piRNA)	Mus musculus	30
ASPI305315P	2.16992	down	DQ712580	Piwi-interacting RNA (piRNA)	Mus musculus	31
ASPI356192P	2.17575	down	DQ717007	Piwi-interacting RNA (piRNA)	Mus musculus	29
ASPI181942P	3.29288	down	DQ709281	Piwi-interacting RNA (piRNA)	Mus musculus	29
ASPI391838P	2.39425	down	DQ727156	Piwi-interacting RNA (piRNA)	Mus musculus	27
ASPI076332P	2.38273	down	DQ686176	Piwi-interacting RNA (piRNA)	Mus musculus	29
ASPI295128P	2.20304	down	DQ687986	Piwi-interacting RNA (piRNA)	Mus musculus	31
ASPI254745P	2.12702	down	DQ704251	Piwi-interacting RNA (piRNA)	Mus musculus	26
ASPI159577P	2.63956	down	"DQ555552,DQ688409"	Piwi-interacting RNA (piRNA)	Mus musculus	29
ASPI024585P	2.90428	down	DQ707094	Piwi-interacting RNA (piRNA)	Mus musculus	25
ASPI308932P	7.26138	down	DQ704295	Piwi-interacting RNA (piRNA)	Mus musculus	30
ASPI254836P	2.597	down	DQ704918	Piwi-interacting RNA (piRNA)	Mus musculus	31
ASPI145421P	6.26204	down	DQ692405	Piwi-interacting RNA (piRNA)	Mus musculus	30
ASPI065983P	2.5855	down	DQ718428	Piwi-interacting RNA (piRNA)	Mus musculus	30
ASPI134279P	2.25091	down	DQ700174	Piwi-interacting RNA (piRNA)	Mus musculus	28
ASPI140061P	2.3156	down	DQ717334	Piwi-interacting RNA (piRNA)	Mus musculus	26
ASPI168786P	2.01146	down	DQ697718	Piwi-interacting RNA (piRNA)	Mus musculus	31
ASPI005666P	2.66251	down	DQ690018	Piwi-interacting RNA (piRNA)	Mus musculus	28
ASPI162158P	2.2905	down	DQ704675	Piwi-interacting RNA (piRNA)	Mus musculus	29
ASPI381853P	2.05936	down	DQ709248	Piwi-interacting RNA (piRNA)	Mus musculus	28
ASPI015438P	2.51203	down	DQ719549	Piwi-interacting RNA (piRNA)	Mus musculus	27
ASPI285121P	2.33132	down	DQ711060	Piwi-interacting RNA (piRNA)	Mus musculus	30
ASPI068119P	2.0641	down	DQ554606	Piwi-interacting RNA (piRNA)	Mus musculus	30
ASPI280465P	2.22124	down	DQ724883	Piwi-interacting RNA (piRNA)	Mus musculus	28
ASPI242291P	4.61259	down	DQ726439	Piwi-interacting RNA (piRNA)	Mus musculus	25
ASPI337735P	2.05129	down	DQ724040	Piwi-interacting RNA (piRNA)	Mus musculus	29
ASPI195504P	2.68802	down		Piwi-interacting RNA (piRNA)	Mus musculus	27
ASPI069589P	2.91056	down	DQ722730	Piwi-interacting RNA (piRNA)	Mus musculus	27
ASPI326246P	2.93911	down		Piwi-interacting RNA (piRNA)	Mus musculus	27
ASPI097458P	4.79268	down	DQ684906	Piwi-interacting RNA (piRNA)	Mus musculus	31
ASPI049757P	2.49806	down	DQ563676	Piwi-interacting RNA (piRNA)	Mus musculus	30
ASPI350212P	2.83644	down	DQ689802	Piwi-interacting RNA (piRNA)	Mus musculus	25
ASPI078158P	4.42353	down	DQ717715	Piwi-interacting RNA (piRNA)	Mus musculus	28
ASPI352071P	2.01136	down	DQ695837	Piwi-interacting RNA (piRNA)	Mus musculus	26
ASPI208738P	3.50291	down	DQ686784	Piwi-interacting RNA (piRNA)	Mus musculus	26
ASPI397305P	5.27275	down	DQ685961	Piwi-interacting RNA (piRNA)	Mus musculus	29
ASPI282036P	2.09091	down	DQ721594	Piwi-interacting RNA (piRNA)	Mus musculus	30
ASPI292117P	2.41186	down	DQ562313	Piwi-interacting RNA (piRNA)	Mus musculus	29
ASPI296605P	2.27099	down	DQ720029	Piwi-interacting RNA (piRNA)	Mus musculus	30
ASPI110699P	2.54524	down	DQ544733	Piwi-interacting RNA (piRNA)	Mus musculus	30
ASPI280218P	2.7738	down	DQ686329	Piwi-interacting RNA (piRNA)	Mus musculus	30
ASPI139847P	4.44905	down	DQ687901	Piwi-interacting RNA (piRNA)	Mus musculus	28
ASPI028793P	3.48431	down	DQ718468	Piwi-interacting RNA (piRNA)	Mus musculus	30
ASPI246694P	2.1067	down	DQ704406	Piwi-interacting RNA (piRNA)	Mus musculus	30
ASPI386438P	2.97425	down	DQ684858	Piwi-interacting RNA (piRNA)	Mus musculus	31
ASPI165359P	2.55835	down	DQ685033	Piwi-interacting RNA (piRNA)	Mus musculus	29
ASPI218725P	2.04095	down	DQ691655	Piwi-interacting RNA (piRNA)	Mus musculus	29
ASPI225990P	4.67665	down	DQ557113	Piwi-interacting RNA (piRNA)	Mus musculus	32
ASPI185342P	3.02379	down	DQ689909	Piwi-interacting RNA (piRNA)	Mus musculus	28
ASPI150893P	4.18849	down	DQ688882	Piwi-interacting RNA (piRNA)	Mus musculus	30
ASPI244815P	3.35932	down	DQ714463	Piwi-interacting RNA (piRNA)	Mus musculus	28
ASPI236283P	2.30251	down	"DQ603261,DQ687641,DQ750866"	Piwi-interacting RNA (piRNA)	"Mus musculus,Rattus norvegicus"	30
ASPI094632P	2.4224	down	"DQ565703,DQ712267"	Piwi-interacting RNA (piRNA)	Mus musculus	31
ASPI307629P	2.3732	down	DQ724136	Piwi-interacting RNA (piRNA)	Mus musculus	30
ASPI216936P	4.71609	down	DQ693049	Piwi-interacting RNA (piRNA)	Mus musculus	30
ASPI280258P	5.15808	down	"DQ548632,DQ708179"	Piwi-interacting RNA (piRNA)	Mus musculus	30
ASPI242055P	3.33471	down	DQ704208	Piwi-interacting RNA (piRNA)	Mus musculus	30
ASPI052707P	2.02068	down	DQ709904	Piwi-interacting RNA (piRNA)	Mus musculus	28
ASPI300490P	3.36332	down	DQ720149	Piwi-interacting RNA (piRNA)	Mus musculus	29
ASPI259248P	2.44867	down	DQ560645	Piwi-interacting RNA (piRNA)	Mus musculus	29
ASPI318654P	5.23354	down	DQ721532	Piwi-interacting RNA (piRNA)	Mus musculus	31
ASPI143445P	3.96845	down	DQ715031	Piwi-interacting RNA (piRNA)	Mus musculus	30
ASPI027995P	3.82196	down	"DQ561181,DQ726623"	Piwi-interacting RNA (piRNA)	Mus musculus	28
ASPI072553P	2.3821	down	DQ692321	Piwi-interacting RNA (piRNA)	Mus musculus	30
ASPI145232P	5.14603	down	DQ706554	Piwi-interacting RNA (piRNA)	Mus musculus	29
ASPI320019P	3.78462	down	DQ705719	Piwi-interacting RNA (piRNA)	Mus musculus	30
ASPI309374P	2.63127	down	DQ697037	Piwi-interacting RNA (piRNA)	Mus musculus	30
ASPI188667P	2.05197	down	DQ698814	Piwi-interacting RNA (piRNA)	Mus musculus	31
ASPI286600P	2.19956	down	DQ560743	Piwi-interacting RNA (piRNA)	Mus musculus	29
ASPI150030P	4.46481	down	DQ543810	Piwi-interacting RNA (piRNA)	Mus musculus	30
ASPI305095P	2.98211	down	DQ687615	Piwi-interacting RNA (piRNA)	Mus musculus	29
ASPI141547P	4.82429	down	DQ688543	Piwi-interacting RNA (piRNA)	Mus musculus	30
ASPI297637P	2.05032	down	DQ557055	Piwi-interacting RNA (piRNA)	Mus musculus	30
ASPI222880P	2.36865	down	DQ706228	Piwi-interacting RNA (piRNA)	Mus musculus	29
ASPI163588P	7.3211	down	DQ713537	Piwi-interacting RNA (piRNA)	Mus musculus	23
ASPI116827P	3.16854	down	DQ703024	Piwi-interacting RNA (piRNA)	Mus musculus	29
ASPI211736P	4.32774	down	DQ695453	Piwi-interacting RNA (piRNA)	Mus musculus	30
ASPI098843P	2.36993	down	DQ693141	Piwi-interacting RNA (piRNA)	Mus musculus	30
ASPI248462P	5.60362	down	DQ684817	Piwi-interacting RNA (piRNA)	Mus musculus	32
ASPI083297P	4.63223	down	DQ548996	Piwi-interacting RNA (piRNA)	Mus musculus	29
ASPI393596P	2.03416	down	"DQ549373,DQ702359"	Piwi-interacting RNA (piRNA)	Mus musculus	26
ASPI373765P	3.69899	down	DQ549966	Piwi-interacting RNA (piRNA)	Mus musculus	29
ASPI317008P	3.18776	down	"DQ551573,DQ691968"	Piwi-interacting RNA (piRNA)	Mus musculus	29
ASPI121041P	2.23699	down	DQ556311	Piwi-interacting RNA (piRNA)	Mus musculus	29
ASPI137753P	2.21668	down	DQ567603	Piwi-interacting RNA (piRNA)	Mus musculus	30
ASPI164991P	3.80717	down		Piwi-interacting RNA (piRNA)	Mus musculus	30
ASPI009143P	5.12769	down	DQ698524	Piwi-interacting RNA (piRNA)	Mus musculus	30
ASPI123934P	2.09576	down	DQ549079	Piwi-interacting RNA (piRNA)	Mus musculus	28
ASPI170555P	6.55338	down		Piwi-interacting RNA (piRNA)	Mus musculus	26
ASPI122398P	4.77797	down	DQ724942	Piwi-interacting RNA (piRNA)	Mus musculus	30
ASPI128626P	2.77125	down	DQ700800	Piwi-interacting RNA (piRNA)	Mus musculus	31
ASPI216061P	2.39999	down	DQ555959	Piwi-interacting RNA (piRNA)	Mus musculus	29
ASPI177853P	4.84712	down	DQ688005	Piwi-interacting RNA (piRNA)	Mus musculus	30
ASPI107724P	2.2367	down	DQ692753	Piwi-interacting RNA (piRNA)	Mus musculus	27
ASPI356789P	3.1552	down	DQ687204	Piwi-interacting RNA (piRNA)	Mus musculus	30
ASPI055408P	2.1103	down	"DQ690977,DQ745406"	Piwi-interacting RNA (piRNA)	"Mus musculus,Rattus norvegicus"	30
ASPI232301P	2.23828	down	"DQ565012,DQ686673"	Piwi-interacting RNA (piRNA)	Mus musculus	30
ASPI300235P	3.42985	down	DQ724142	Piwi-interacting RNA (piRNA)	Mus musculus	29
ASPI254770P	6.60123	down	DQ721749	Piwi-interacting RNA (piRNA)	Mus musculus	30
ASPI263951P	4.52729	down	DQ725559	Piwi-interacting RNA (piRNA)	Mus musculus	26
ASPI173796P	5.91885	down	DQ693195	Piwi-interacting RNA (piRNA)	Mus musculus	30
ASPI121559P	3.95738	down	"DQ552873,DQ715775"	Piwi-interacting RNA (piRNA)	Mus musculus	30
ASPI329889P	8.98993	down	DQ724820	Piwi-interacting RNA (piRNA)	Mus musculus	31
ASPI018131P	2.55109	down	DQ689666	Piwi-interacting RNA (piRNA)	Mus musculus	28
ASPI058603P	5.87886	down	DQ700776	Piwi-interacting RNA (piRNA)	Mus musculus	29
ASPI146473P	2.76098	down	"DQ568128,DQ717984"	Piwi-interacting RNA (piRNA)	Mus musculus	30
ASPI000430P	2.97801	down	DQ719977	Piwi-interacting RNA (piRNA)	Mus musculus	31
ASPI264964P	2.54706	down	DQ540637	Piwi-interacting RNA (piRNA)	Mus musculus	31
ASPI105750P	2.11033	down	DQ540221	Piwi-interacting RNA (piRNA)	Mus musculus	30
ASPI163185P	8.38087	down	DQ694613	Piwi-interacting RNA (piRNA)	Mus musculus	30
ASPI213523P	2.87127	down	DQ565873	Piwi-interacting RNA (piRNA)	Mus musculus	31
ASPI360733P	2.79251	down	"DQ552623,DQ710066"	Piwi-interacting RNA (piRNA)	Mus musculus	28
ASPI239971P	3.2221	down	DQ711676	Piwi-interacting RNA (piRNA)	Mus musculus	31
ASPI243117P	3.51859	down	"DQ545975,DQ721209"	Piwi-interacting RNA (piRNA)	Mus musculus	29
ASPI014512P	2.19715	down	DQ717444	Piwi-interacting RNA (piRNA)	Mus musculus	30
ASPI065487P	2.99131	down	DQ688295	Piwi-interacting RNA (piRNA)	Mus musculus	30
ASPI295226P	2.85039	down	DQ695653	Piwi-interacting RNA (piRNA)	Mus musculus	29
ASPI149247P	2.3831	down	DQ561358	Piwi-interacting RNA (piRNA)	Mus musculus	31
ASPI353214P	2.12378	down	DQ557302	Piwi-interacting RNA (piRNA)	Mus musculus	29
ASPI129484P	2.07132	down	DQ542825	Piwi-interacting RNA (piRNA)	Mus musculus	29
ASPI058437P	4.40737	down	DQ710368	Piwi-interacting RNA (piRNA)	Mus musculus	29
ASPI112201P	2.58066	down	DQ727263	Piwi-interacting RNA (piRNA)	Mus musculus	29
ASPI331575P	2.09515	down	DQ701591	Piwi-interacting RNA (piRNA)	Mus musculus	27
ASPI276179P	2.3831	down	DQ725669	Piwi-interacting RNA (piRNA)	Mus musculus	31
ASPI294128P	2.03757	down	DQ719177	Piwi-interacting RNA (piRNA)	Mus musculus	28
ASPI178917P	2.11151	down	DQ720802	Piwi-interacting RNA (piRNA)	Mus musculus	27
ASPI403069P	2.12202	down	DQ719815	Piwi-interacting RNA (piRNA)	Mus musculus	29
ASPI315739P	2.63393	down	"DQ706042,DQ751146"	Piwi-interacting RNA (piRNA)	"Mus musculus,Rattus norvegicus"	28
ASPI113030P	3.17646	down	DQ719843	Piwi-interacting RNA (piRNA)	Mus musculus	30
ASPI201198P	2.09693	down	DQ709735	Piwi-interacting RNA (piRNA)	Mus musculus	30
ASPI099183P	2.26315	down	DQ694957	Piwi-interacting RNA (piRNA)	Mus musculus	26
ASPI070866P	2.01852	down	DQ543450	Piwi-interacting RNA (piRNA)	Mus musculus	25
ASPI363264P	2.33733	down	DQ695493	Piwi-interacting RNA (piRNA)	Mus musculus	30
ASPI377516P	2.19411	down	DQ719487	Piwi-interacting RNA (piRNA)	Mus musculus	30
ASPI268385P	2.27914	down	DQ554350	Piwi-interacting RNA (piRNA)	Mus musculus	29
ASPI146681P	2.16357	down	DQ688071	Piwi-interacting RNA (piRNA)	Mus musculus	30
ASPI327036P	2.02746	down	DQ696491	Piwi-interacting RNA (piRNA)	Mus musculus	29
ASPI189960P	2.91864	down	DQ556331	Piwi-interacting RNA (piRNA)	Mus musculus	29
ASPI176936P	2.8085	down	DQ556693	Piwi-interacting RNA (piRNA)	Mus musculus	29
ASPI094154P	2.08838	down	"DQ564304,DQ713969"	Piwi-interacting RNA (piRNA)	Mus musculus	29
ASPI120791P	2.10507	down	DQ560803	Piwi-interacting RNA (piRNA)	Mus musculus	28
ASPI351016P	2.4821	down	DQ726205	Piwi-interacting RNA (piRNA)	Mus musculus	26
ASPI092956P	2.05117	down	"DQ626820,DQ722792,DQ766191"	Piwi-interacting RNA (piRNA)	"Mus musculus,Rattus norvegicus"	29
ASPI067445P	2.26457	down	DQ719374	Piwi-interacting RNA (piRNA)	Mus musculus	31
ASPI112520P	2.24771	down	"DQ555060,DQ701355"	Piwi-interacting RNA (piRNA)	Mus musculus	30
ASPI158944P	2.05278	down	DQ725614	Piwi-interacting RNA (piRNA)	Mus musculus	26
ASPI127130P	2.40966	down	DQ715070	Piwi-interacting RNA (piRNA)	Mus musculus	27
ASPI087804P	2.41388	down	"DQ566134,DQ687727"	Piwi-interacting RNA (piRNA)	Mus musculus	30
ASPI098821P	2.18756	down	"DQ545359,DQ703059"	Piwi-interacting RNA (piRNA)	Mus musculus	28
ASPI094873P	2.34624	down	DQ724663	Piwi-interacting RNA (piRNA)	Mus musculus	29
ASPI306985P	2.04162	down	DQ687685	Piwi-interacting RNA (piRNA)	Mus musculus	30
ASPI018232P	2.09909	down	DQ564619	Piwi-interacting RNA (piRNA)	Mus musculus	28
ASPI320291P	2.20734	down	DQ701810	Piwi-interacting RNA (piRNA)	Mus musculus	26
ASPI146367P	2.22882	down	DQ720880	Piwi-interacting RNA (piRNA)	Mus musculus	27
