# Supplementary material for: FERPIR promotes cardiomyocyte survival and attenuates cardiac remodeling after myocardial infarction
Source: Cell Death Dis. 2026 May 21;17(1):639. doi: 10.1038/s41419-026-08817-8 (PMC13365201; doi:10.1038/s41419-026-08817-8)
Supplement: Supplementary file 6 — Supplementary Table 2 [file 41419_2026_8817_MOESM6_ESM.xlsx]

## Sheet: Proteins
Supplementary Table 2. List of biotinylated FERPIR pull-down proteins identified by MS.
Accession	Description	Coverage [%]	# Peptides	# PSMs	# Unique Peptides
A8DUK7	Beta-globin OS=Mus musculus OX=10090 GN=Hbbt1 PE=3 SV=1	57	7	9	1
D4N6R6	Beta-globin OS=Mus musculus castaneus OX=10091 GN=Hbbt1 PE=3 SV=1	57	7	8	1
B7ZP22	Heterogeneous nuclear ribonucleoproteins A2/B1 OS=Mus musculus OX=10090 GN=Hnrnpa2b1 PE=2 SV=1	55	22	46	17
P63038	60 kDa heat shock protein, mitochondrial OS=Mus musculus OX=10090 GN=Hspd1 PE=1 SV=1	55	31	49	31
Q3U6S1	Vimentin OS=Mus musculus OX=10090 GN=Vim PE=2 SV=1	44	20	24	20
D3YYV8	60S ribosomal protein L5 (Fragment) OS=Mus musculus OX=10090 GN=Rpl5 PE=1 SV=1	44	6	8	6
P97351	40S ribosomal protein S3a OS=Mus musculus OX=10090 GN=Rps3a PE=1 SV=3	43	11	16	11
E9Q5F6	Polyubiquitin-C (Fragment) OS=Mus musculus OX=10090 GN=Ubc PE=1 SV=1	42	3	4	3
A0A0A0MQF6	Glyceraldehyde-3-phosphate dehydrogenase OS=Mus musculus OX=10090 GN=Gapdh PE=1 SV=1	40	12	19	10
B0V2N8	Annexin (Fragment) OS=Mus musculus OX=10090 GN=Anxa2 PE=1 SV=1	40	7	7	7
Q3TSB7	Uncharacterized protein OS=Mus musculus OX=10090 GN=Actg1 PE=2 SV=1	39	11	18	4
Q8BSH3	Tropomyosin alpha-1 chain OS=Mus musculus OX=10090 GN=Tpm1 PE=1 SV=1	38	11	14	11
Q3TG92	Uncharacterized protein OS=Mus musculus OX=10090 GN=Actc1 PE=2 SV=1	37	11	16	4
Q9D051	Pyruvate dehydrogenase E1 component subunit beta, mitochondrial OS=Mus musculus OX=10090 GN=Pdhb PE=1 SV=1	37	11	18	11
A0A0N4SUQ1	Plasminogen activator inhibitor 1 RNA-binding protein OS=Mus musculus OX=10090 GN=Serbp1 PE=1 SV=1	35	4	6	4
P52480	Pyruvate kinase PKM OS=Mus musculus OX=10090 GN=Pkm PE=1 SV=4	34	16	16	16
O35129	Prohibitin-2 OS=Mus musculus OX=10090 GN=Phb2 PE=1 SV=1	33	9	10	9
Q61287	Alpha-globin OS=Mus musculus OX=10090 GN=Hbat1 PE=2 SV=1	32	5	5	5
I6L9D2	Actg2 protein OS=Mus musculus OX=10090 GN=Actg2 PE=2 SV=1	29	5	5	1
Q3U292	H15 domain-containing protein OS=Mus musculus OX=10090 GN=H1f3 PE=2 SV=1	27	7	8	3
P43274	Histone H1.4 OS=Mus musculus OX=10090 GN=H1-4 PE=1 SV=2	27	6	7	2
Q3UK83	Helix-destabilizing protein OS=Mus musculus OX=10090 GN=Hnrnpa1 PE=2 SV=1	26	12	18	7
P09103	Protein disulfide-isomerase OS=Mus musculus OX=10090 GN=P4hb PE=1 SV=2	26	12	13	12
Q6A0F1	CCT-theta (Fragment) OS=Mus musculus OX=10090 GN=Cct8 PE=2 SV=1	25	14	15	14
Q68G78	Csda protein OS=Mus musculus OX=10090 GN=Ybx3 PE=2 SV=1	25	8	11	2
Q52KG9	Chaperonin containing Tcp1, subunit 6a (Zeta) OS=Mus musculus OX=10090 GN=Cct6a PE=1 SV=1	24	11	11	11
Q9WUM5	Succinate--CoA ligase [ADP/GDP-forming] subunit alpha, mitochondrial OS=Mus musculus OX=10090 GN=Suclg1 PE=1 SV=4	23	6	13	6
D3YV43	40S ribosomal protein S3 OS=Mus musculus OX=10090 GN=Rps3 PE=1 SV=1	23	4	5	4
P47911	60S ribosomal protein L6 OS=Mus musculus OX=10090 GN=Rpl6 PE=1 SV=3	22	7	7	7
Q2M2Q8	Msi2h protein OS=Mus musculus OX=10090 GN=Msi2 PE=2 SV=1	22	6	9	6
P56480	ATP synthase subunit beta, mitochondrial OS=Mus musculus OX=10090 GN=Atp5f1b PE=1 SV=2	22	9	10	9
O70475	UDP-glucose 6-dehydrogenase OS=Mus musculus OX=10090 GN=Ugdh PE=1 SV=1	22	9	9	9
Q9JKB3	Y-box-binding protein 3 OS=Mus musculus OX=10090 GN=Ybx3 PE=1 SV=2	21	8	11	2
Q1WWK3	Hist1h1b protein (Fragment) OS=Mus musculus OX=10090 GN=H1f5 PE=2 SV=1	21	5	6	4
Q810K5	Y box protein 1 OS=Mus musculus OX=10090 GN=Ybx1 PE=2 SV=1	21	6	7	3
E9Q949	Interferon-related developmental regulator 1 OS=Mus musculus OX=10090 GN=Ifrd1 PE=1 SV=1	21	2	2	2
Q03265	ATP synthase subunit alpha, mitochondrial OS=Mus musculus OX=10090 GN=Atp5f1a PE=1 SV=1	20	11	13	11
Q0VG47	Heterogeneous nuclear ribonucleoprotein A3 OS=Mus musculus OX=10090 GN=Hnrnpa3 PE=2 SV=1	20	7	8	5
A2AKV1	ATP synthase, H+-transporting, mitochondrial F1 complex, gamma polypeptide 1 (Fragment) OS=Mus musculus OX=10090 GN=Atp5c1 PE=1 SV=1	20	3	3	3
Q3TL53	40S ribosomal protein S6 OS=Mus musculus OX=10090 PE=2 SV=1	19	8	8	8
Q91VA7	Isocitrate dehydrogenase [NAD] subunit, mitochondrial OS=Mus musculus OX=10090 GN=Idh3b PE=1 SV=1	19	7	8	7
Q9D0L8	mRNA cap guanine-N7 methyltransferase OS=Mus musculus OX=10090 GN=Rnmt PE=1 SV=1	18	6	6	6
Q8BJ90	Zinc finger protein 771 OS=Mus musculus OX=10090 GN=Znf771 PE=2 SV=1	18	5	5	5
P68040	Receptor of activated protein C kinase 1 OS=Mus musculus OX=10090 GN=Rack1 PE=1 SV=3	18	2	2	2
Q60598	Src substrate cortactin OS=Mus musculus OX=10090 GN=Cttn PE=1 SV=2	17	10	10	10
Q3TET0	T-complex protein 1 subunit eta OS=Mus musculus OX=10090 GN=Cct7 PE=2 SV=1	17	8	10	8
Q3TIZ0	Tubulin alpha chain OS=Mus musculus OX=10090 GN=Tuba1c PE=2 SV=1	17	5	7	5
Q3TT05	ELAV-like protein (Fragment) OS=Mus musculus OX=10090 GN=Elavl1 PE=2 SV=1	16	5	6	5
Q3TW40	Uncharacterized protein OS=Mus musculus OX=10090 GN=Hnrnpm PE=2 SV=1	16	11	11	11
Q9Z2F2	2'-5'-oligoadenylate synthase-like protein 2 OS=Mus musculus OX=10090 GN=Oasl2 PE=1 SV=2	16	7	7	7
Q921G7	Electron transfer flavoprotein-ubiquinone oxidoreductase, mitochondrial OS=Mus musculus OX=10090 GN=Etfdh PE=1 SV=1	16	9	9	9
P10126	Elongation factor 1-alpha 1 OS=Mus musculus OX=10090 GN=Eef1a1 PE=1 SV=3	16	5	6	5
A0A1L1SU47	39S ribosomal protein L3, mitochondrial (Fragment) OS=Mus musculus OX=10090 GN=Mrpl3 PE=1 SV=1	16	2	2	2
Q4FK59	2-phospho-D-glycerate hydro-lyase OS=Mus musculus OX=10090 GN=Eno3 PE=2 SV=1	16	4	5	1
Q64282	Interferon-induced protein with tetratricopeptide repeats 1 OS=Mus musculus OX=10090 GN=Ifit1 PE=1 SV=2	15	6	7	6
P80315	T-complex protein 1 subunit delta OS=Mus musculus OX=10090 GN=Cct4 PE=1 SV=3	15	7	8	6
Q63918	Caveolae-associated protein 2 OS=Mus musculus OX=10090 GN=Cavin2 PE=1 SV=3	15	6	6	6
P08249	Malate dehydrogenase, mitochondrial OS=Mus musculus OX=10090 GN=Mdh2 PE=1 SV=3	15	4	5	4
A0A140T8T4	60S ribosomal protein L9 OS=Mus musculus OX=10090 GN=Rpl9-ps6 PE=3 SV=1	14	1	1	1
P11983	T-complex protein 1 subunit alpha OS=Mus musculus OX=10090 GN=Tcp1 PE=1 SV=3	14	8	8	8
P17182	Alpha-enolase OS=Mus musculus OX=10090 GN=Eno1 PE=1 SV=3	14	4	5	1
P38060	Hydroxymethylglutaryl-CoA lyase, mitochondrial OS=Mus musculus OX=10090 GN=Hmgcl PE=1 SV=2	14	4	4	4
Q80W12	TROVE domain family, member 2 OS=Mus musculus OX=10090 GN=Ro60 PE=2 SV=1	13	7	7	7
D3Z3N4	Heterogeneous nuclear ribonucleoprotein H3 OS=Mus musculus OX=10090 GN=Hnrnph3 PE=1 SV=1	13	4	4	4
Q8BMF4	Dihydrolipoyllysine-residue acetyltransferase component of pyruvate dehydrogenase complex, mitochondrial OS=Mus musculus OX=10090 GN=Dlat PE=1 SV=2	13	6	7	6
Q06890	Clusterin OS=Mus musculus OX=10090 GN=Clu PE=1 SV=1	13	7	7	7
P35486	Pyruvate dehydrogenase E1 component subunit alpha, somatic form, mitochondrial OS=Mus musculus OX=10090 GN=Pdha1 PE=1 SV=1	13	5	5	5
A2A513	Keratin, type I cytoskeletal 10 OS=Mus musculus OX=10090 GN=Krt10 PE=1 SV=1	12	7	8	5
Q99N96	39S ribosomal protein L1, mitochondrial OS=Mus musculus OX=10090 GN=Mrpl1 PE=1 SV=2	12	4	4	4
Q3TN84	Procollagen-proline 4-dioxygenase OS=Mus musculus OX=10090 GN=P4ha1 PE=2 SV=1	12	5	5	5
D3YUM1	NADH dehydrogenase [ubiquinone] flavoprotein 1, mitochondrial OS=Mus musculus OX=10090 GN=Ndufv1 PE=1 SV=1	12	5	5	5
Q5FWB6	60S acidic ribosomal protein P0 OS=Mus musculus OX=10090 GN=Rplp0 PE=2 SV=1	12	4	4	4
Q3U4Y0	H15 domain-containing protein OS=Mus musculus OX=10090 GN=H1f0 PE=2 SV=1	12	2	2	2
Q8BWT1	3-ketoacyl-CoA thiolase, mitochondrial OS=Mus musculus OX=10090 GN=Acaa2 PE=1 SV=3	12	3	3	3
Q3TRH3	Uncharacterized protein OS=Mus musculus OX=10090 GN=Hspa8 PE=2 SV=1	12	5	5	3
Q3U4W5	Uncharacterized protein OS=Mus musculus OX=10090 GN=Rab6a PE=2 SV=1	11	1	1	1
Q922U2	Keratin, type II cytoskeletal 5 OS=Mus musculus OX=10090 GN=Krt5 PE=1 SV=1	11	8	9	2
Q9CY73	39S ribosomal protein L44, mitochondrial OS=Mus musculus OX=10090 GN=Mrpl44 PE=1 SV=3	11	4	5	4
Q2TPA8	Hydroxysteroid dehydrogenase-like protein 2 OS=Mus musculus OX=10090 GN=Hsdl2 PE=1 SV=1	11	5	5	5
A2ATP6	Myelin expression factor 2 OS=Mus musculus OX=10090 GN=Myef2 PE=1 SV=2	11	6	6	6
Q8R409	Protein HEXIM1 OS=Mus musculus OX=10090 GN=Hexim1 PE=1 SV=1	11	3	3	3
Q8R2Q8	Bone marrow stromal antigen 2 OS=Mus musculus OX=10090 GN=Bst2 PE=1 SV=1	11	2	2	2
A2AL20	Catalase OS=Mus musculus OX=10090 GN=Cat PE=1 SV=1	11	1	1	1
A0A140T8N1	Immunoglobulin kappa chain variable 1-88 (Fragment) OS=Mus musculus OX=10090 GN=Igkv1-88 PE=4 SV=2	11	1	1	1
Q8JZN5	Complex I assembly factor ACAD9, mitochondrial OS=Mus musculus OX=10090 GN=Acad9 PE=1 SV=2	10	6	6	6
Q61414	Keratin, type I cytoskeletal 15 OS=Mus musculus OX=10090 GN=Krt15 PE=1 SV=2	10	5	5	2
Q3UJP4	T-complex protein 1 subunit gamma OS=Mus musculus OX=10090 GN=Cct3 PE=2 SV=1	10	6	6	6
D3YTT4	Isobutyryl-CoA dehydrogenase, mitochondrial OS=Mus musculus OX=10090 GN=Acad8 PE=1 SV=1	10	4	4	4
Q3U9Q3	Heterogeneous nuclear ribonucleoprotein K OS=Mus musculus OX=10090 GN=Hnrnpk PE=2 SV=1	10	4	4	4
G3X926	Ribosome production factor 2 homolog OS=Mus musculus OX=10090 GN=Rpf2 PE=1 SV=1	10	2	2	2
Q99JA0	Calcitonin gene-related peptide 1 OS=Mus musculus OX=10090 GN=Calca PE=2 SV=1	10	1	1	1
