# Supplementary material for: FERPIR promotes cardiomyocyte survival and attenuates cardiac remodeling after myocardial infarction
Source: Cell Death Dis. 2026 May 21;17(1):639. doi: 10.1038/s41419-026-08817-8 (PMC13365201; doi:10.1038/s41419-026-08817-8)
Supplement: Supplementary file 7 — Supplementary Table 3 [file 41419_2026_8817_MOESM7_ESM.xlsx]

## Sheet: up_anta_vs_NC
Supplementary Table 3. List of differentially expressed mRNAs in anta- or NC-treated cardiomyocytes.
Track_id	Gene_Name	Locus	Strand	Gene_Type	Fold_Change
ENSMUSG00000043424.10	Eif3j2	chr18:43475418-43477796	-	protein_coding	20.1713
ENSMUSG00000109941.1	Exosc6	chr8:111056339-111057664	+	protein_coding	10.6307
ENSMUSG00000103472.1	Pcdhga7	chr18:37714764-37841873	+	protein_coding	9.66245
ENSMUSG00000104346.1	Pcdhga3	chr18:37674307-37841873	+	protein_coding	6.18366
ENSMUSG00000006360.11	Crip1	chr12:113146316-113153879	+	protein_coding	4.69991
ENSMUSG00000095098.1	Ccdc85b	chr19:5456789-5457397	-	protein_coding	4.58139
ENSMUSG00000091449.2	Gm10269	chr18:20682592-20682963	-	protein_coding	4.02813
ENSMUSG00000060377.4	Rpl36a-ps1	chr14:98993870-98994318	-	protein_coding	3.97391
ENSMUSG00000102918.1	Pcdhgc3	chr18:37806364-37841873	+	protein_coding	3.95112
ENSMUSG00000103567.1	Pcdhga5	chr18:37694380-37841873	+	protein_coding	3.91503
ENSMUSG00000026655.15	Fam107b	chr2:3570488-3782142	+	protein_coding	3.90604
ENSMUSG00000107482.2	Gm45233	chr7:43444128-43463587	+	protein_coding	3.90132
ENSMUSG00000109511.1	Nup62	chr7:44816088-44830812	+	protein_coding	3.81421
ENSMUSG00000026414.13	Tnnt2	chr1:135836354-135852260	+	protein_coding	3.71127
ENSMUSG00000091898.8	Tnnc1	chr14:31208312-31211729	+	protein_coding	3.69041
ENSMUSG00000071478.6	Hist1h2ad	chr13:23574381-23574952	+	protein_coding	3.64594
ENSMUSG00000091955.2	Gm9844	chr7:24862213-24862697	+	protein_coding	3.61424
ENSMUSG00000026202.13	Tuba4a	chr1:75214228-75219865	-	protein_coding	3.60843
ENSMUSG00000058773.2	Hist1h1b	chr13:21779883-21780625	-	protein_coding	3.60643
ENSMUSG00000061615.2	Hist1h2ab	chr13:23751126-23751598	+	protein_coding	3.6043
ENSMUSG00000022528.7	Hes1	chr16:30064384-30067796	+	protein_coding	3.59942
ENSMUSG00000042558.16	Adprhl2	chr4:126316047-126321703	-	protein_coding	3.59912
ENSMUSG00000041734.15	Kirrel	chr3:87078593-87174747	-	protein_coding	3.45967
ENSMUSG00000091736.3	Yy2	chrX:157566119-157568985	-	protein_coding	3.39636
ENSMUSG00000034902.17	Pip5k1c	chr10:81292963-81319973	+	protein_coding	3.35472
ENSMUSG00000036197.15	Gxylt1	chr15:93239742-93275161	-	protein_coding	3.33434
ENSMUSG00000051367.8	Six1	chr12:73040015-73053887	-	protein_coding	3.32641
ENSMUSG00000024989.14	Cep55	chr19:38055025-38074425	+	protein_coding	3.28837
ENSMUSG00000076437.10	Selenoh	chr2:84669215-84670770	-	protein_coding	3.26342
ENSMUSG00000067071.8	Hes6	chr1:91411483-91414038	-	protein_coding	3.25369
ENSMUSG00000050732.9	Vamp8	chr6:72385223-72390703	-	protein_coding	3.25224
ENSMUSG00000034165.16	Ccnd3	chr17:47505051-47599691	+	protein_coding	3.24291
ENSMUSG00000020415.16	Pttg1	chr11:43420250-43426251	-	protein_coding	3.22711
ENSMUSG00000034686.8	Prr7	chr13:55464267-55473154	+	protein_coding	3.20785
ENSMUSG00000017734.15	Dbndd2	chr2:164486106-164493319	+	protein_coding	3.20383
ENSMUSG00000060639.5	Hist1h4i	chr13:22040636-22041362	-	protein_coding	3.19716
ENSMUSG00000052419.7	2610001J05Rik	chr6:13867735-13871518	-	protein_coding	3.17825
ENSMUSG00000053128.15	Rnf26	chr9:44095631-44113517	-	protein_coding	3.12143
ENSMUSG00000067847.13	Romo1	chr2:156144039-156145797	+	protein_coding	3.10919
ENSMUSG00000058351.11	Smim4	chr14:31088132-31128956	-	protein_coding	3.09457
ENSMUSG00000002948.19	Map2k7	chr8:4238740-4247897	+	protein_coding	3.05582
ENSMUSG00000071516.2	Hist1h2ai	chr13:21716422-21716814	+	protein_coding	3.05519
ENSMUSG00000024925.10	Rnaseh2c	chr19:5601873-5603439	+	protein_coding	3.0452
ENSMUSG00000063021.3	Hist1h2ak	chr13:21753435-21753827	-	protein_coding	3.04171
ENSMUSG00000064288.4	Hist1h4k	chr13:21750194-21750505	-	protein_coding	3.02414
ENSMUSG00000022677.14	Fopnl	chr16:14299244-14317375	-	protein_coding	3.02084
ENSMUSG00000007950.9	Abhd8	chr8:71456705-71463655	-	protein_coding	3.01138
ENSMUSG00000019066.13	Rab3d	chr9:21907491-21918192	-	protein_coding	2.98021
ENSMUSG00000022587.14	Ly6e	chr15:74955051-74959905	+	protein_coding	2.94924
ENSMUSG00000058833.11	Rex1bd	chr8:70504292-70506752	-	protein_coding	2.94215
ENSMUSG00000042312.9	S100a13	chr3:90514435-90524581	+	protein_coding	2.93939
ENSMUSG00000034957.10	Cebpa	chr7:35119293-35121928	+	protein_coding	2.85704
ENSMUSG00000003038.15	Hmgn2	chr4:133964738-133968650	-	protein_coding	2.85295
ENSMUSG00000023505.13	Cdca3	chr6:124829547-124833701	+	protein_coding	2.84898
ENSMUSG00000029570.5	Lfng	chr5:140607320-140615545	+	protein_coding	2.84891
ENSMUSG00000058064.5	Gm10036	chr18:15832794-15833330	+	protein_coding	2.84822
ENSMUSG00000078931.4	Pdf	chr8:107044698-107048614	-	protein_coding	2.84641
ENSMUSG00000073616.10	Cops9	chr1:92637145-92641985	-	protein_coding	2.82116
ENSMUSG00000075702.9	Selenom	chr11:3514684-3517351	+	protein_coding	2.78993
ENSMUSG00000075330.3	A930003A15Rik	chr16:19876570-19883897	-	protein_coding	2.7825
ENSMUSG00000001020.8	S100a4	chr3:90603771-90606045	+	protein_coding	2.77901
ENSMUSG00000050856.16	Atp5k	chr5:108433244-108434448	-	protein_coding	2.77125
ENSMUSG00000021277.16	Traf3	chr12:111166370-111267153	+	protein_coding	2.76198
ENSMUSG00000068246.5	Apol9b	chr15:77729121-77736381	+	protein_coding	2.7455
ENSMUSG00000047613.10	A430005L14Rik	chr4:153957237-153961925	+	protein_coding	2.73291
ENSMUSG00000025102.14	3110040N11Rik	chr7:81782182-81789478	-	protein_coding	2.72645
ENSMUSG00000093674.7	Rpl41	chr10:128548114-128549305	-	protein_coding	2.72502
ENSMUSG00000015312.9	Gadd45b	chr10:80930073-80932204	+	protein_coding	2.72037
ENSMUSG00000020163.12	Uqcr11	chr10:80402997-80406830	-	protein_coding	2.71908
ENSMUSG00000070348.5	Ccnd1	chr7:144929931-144939925	-	protein_coding	2.71635
ENSMUSG00000069302.5	Hist1h2ah	chr13:22035164-22035568	-	protein_coding	2.71627
ENSMUSG00000002393.14	Nr2f6	chr8:71374123-71381960	-	protein_coding	2.71511
ENSMUSG00000056665.2	Them6	chr15:74721204-74724639	+	protein_coding	2.71008
ENSMUSG00000073371.3	Gm6594	chr17:82539258-82539545	+	protein_coding	2.70595
ENSMUSG00000019158.9	Tmem160	chr7:16452779-16455494	+	protein_coding	2.68618
ENSMUSG00000073640.2	Rpl27-ps3	chr18:6332590-6333064	+	protein_coding	2.68458
ENSMUSG00000044155.11	Lsm8	chr6:18848579-18855751	+	protein_coding	2.67996
ENSMUSG00000032766.9	Gng11	chr6:4003904-4008445	+	protein_coding	2.66586
ENSMUSG00000069301.5	Hist1h2ag	chr13:22042460-22042944	-	protein_coding	2.66268
ENSMUSG00000047881.14	Rell1	chr5:63908897-63968897	-	protein_coding	2.66022
ENSMUSG00000050552.8	Lamtor4	chr5:138255482-138259398	+	protein_coding	2.65793
ENSMUSG00000050014.7	Apol10b	chr15:77584158-77596125	-	protein_coding	2.65777
ENSMUSG00000090553.8	Snrpe	chr1:133603871-133610291	-	protein_coding	2.65046
ENSMUSG00000074218.3	Cox7a1	chr7:30184144-30186078	+	protein_coding	2.63205
ENSMUSG00000069306.5	Hist1h4m	chr13:21811746-21812147	+	protein_coding	2.63018
ENSMUSG00000039476.13	Prrx2	chr2:30834972-30881251	+	protein_coding	2.62621
ENSMUSG00000059713.12	Rcan3	chr4:135412308-135433853	-	protein_coding	2.62548
ENSMUSG00000038543.13	BC028528	chr3:95883954-95892005	-	protein_coding	2.61787
ENSMUSG00000005871.14	Apc	chr18:34220924-34322189	+	protein_coding	2.60982
ENSMUSG00000098950.7	Gm28036	chr2:156071845-156127092	-	protein_coding	2.60802
ENSMUSG00000021453.2	Gadd45g	chr13:51846678-51848468	+	protein_coding	2.60329
ENSMUSG00000031097.15	Tnni2	chr7:142441808-142444410	+	protein_coding	2.5974
ENSMUSG00000034438.16	Gbp8	chr5:105014150-105139540	-	protein_coding	2.59439
ENSMUSG00000028295.14	Smim8	chr4:34768664-34778423	-	protein_coding	2.59236
ENSMUSG00000061816.15	Myl1	chr1:66924295-66945404	-	protein_coding	2.59138
ENSMUSG00000103677.1	Pcdhga4	chr18:37685210-37841873	+	protein_coding	2.58922
ENSMUSG00000039662.16	Icmt	chr4:152297227-152307121	+	protein_coding	2.58735
ENSMUSG00000042541.10	Sem1	chr6:6557294-6578663	-	protein_coding	2.58398
ENSMUSG00000074802.11	Gas2l3	chr10:89408823-89443967	-	protein_coding	2.57738
ENSMUSG00000043445.6	Pgp	chr17:24470473-24471591	+	protein_coding	2.57715
ENSMUSG00000019933.7	Mrln	chr10:70204664-70219711	+	protein_coding	2.57528
ENSMUSG00000079435.9	Rpl36a	chrX:134585654-134588062	+	protein_coding	2.57171
ENSMUSG00000036114.3	Rpp25l	chr4:41712033-41713534	-	protein_coding	2.56637
ENSMUSG00000050410.15	Tcf19	chr17:35512734-35516824	-	protein_coding	2.5629
ENSMUSG00000014294.4	Ndufa2	chr18:36742332-36744557	-	protein_coding	2.56033
ENSMUSG00000075266.5	Cenpw	chr10:30194569-30200560	-	protein_coding	2.55796
ENSMUSG00000030672.12	Mylpf	chr7:127208890-127214298	+	protein_coding	2.55758
ENSMUSG00000060981.7	Hist1h4h	chr13:23531050-23531519	+	protein_coding	2.54468
ENSMUSG00000051989.11	Smim11	chr16:92301286-92313041	+	protein_coding	2.54378
ENSMUSG00000009035.14	Tmem184b	chr15:79360684-79403303	-	protein_coding	2.53267
ENSMUSG00000028647.13	Mycbp	chr4:123904832-123912269	+	protein_coding	2.5292
ENSMUSG00000033735.9	Spr	chr6:85130176-85137766	-	protein_coding	2.52683
ENSMUSG00000001025.8	S100a6	chr3:90612882-90624181	+	protein_coding	2.52396
ENSMUSG00000046330.10	Rpl37a	chr1:72711290-72713813	+	protein_coding	2.5197
ENSMUSG00000035373.2	Ccl7	chr11:82045712-82047525	+	protein_coding	2.51378
ENSMUSG00000039515.11	Ptpa	chr2:30416039-30447806	+	protein_coding	2.51021
ENSMUSG00000034161.7	Scx	chr15:76457438-76459468	+	protein_coding	2.5094
ENSMUSG00000005936.18	Kctd20	chr17:28951950-28969549	+	protein_coding	2.50832
ENSMUSG00000008384.8	Sertad1	chr7:27486910-27490316	+	protein_coding	2.50629
ENSMUSG00000028998.6	Tomm7	chr5:23838944-23844161	-	protein_coding	2.50427
ENSMUSG00000016252.7	Atp5e	chr2:174461072-174464105	-	protein_coding	2.49285
ENSMUSG00000021290.6	2010107E04Rik	chr12:111961375-111966977	-	protein_coding	2.4765
ENSMUSG00000035385.5	Ccl2	chr11:82035571-82037453	+	protein_coding	2.47474
ENSMUSG00000034892.8	Rps29	chr12:69157722-69159186	-	protein_coding	2.47062
ENSMUSG00000057322.12	Rpl38	chr11:114668524-114672331	+	protein_coding	2.45353
ENSMUSG00000031821.11	Gins2	chr8:120578633-120589304	-	protein_coding	2.4469
ENSMUSG00000026032.8	Ndufb3	chr1:58586384-58595964	+	protein_coding	2.44217
ENSMUSG00000063506.14	Arhgap22	chr14:33214026-33369934	+	protein_coding	2.439
ENSMUSG00000010406.12	Mrpl52	chr14:54426909-54429756	+	protein_coding	2.43707
ENSMUSG00000038533.15	Cbfa2t2	chr2:154436481-154539356	+	protein_coding	2.43462
ENSMUSG00000045545.8	Krt14	chr11:100203162-100207548	-	protein_coding	2.42614
ENSMUSG00000036968.15	Cnpy4	chr5:138187485-138193918	+	protein_coding	2.42398
ENSMUSG00000028378.6	Ptgr1	chr4:58965439-58987119	-	protein_coding	2.41866
ENSMUSG00000020483.14	Dynll2	chr11:87979525-87987533	-	protein_coding	2.41054
ENSMUSG00000025574.13	Tk1	chr11:117815526-117826092	-	protein_coding	2.38657
ENSMUSG00000067722.3	BC003965	chr17:25184561-25187661	+	protein_coding	2.38419
ENSMUSG00000021485.14	Mxd3	chr13:55325168-55329823	-	protein_coding	2.37913
ENSMUSG00000017716.15	Birc5	chr11:117849251-117855743	+	protein_coding	2.37902
ENSMUSG00000026154.4	Sdhaf4	chr1:23995939-24005656	-	protein_coding	2.37862
ENSMUSG00000027654.2	Fam83d	chr2:158768093-158786637	+	protein_coding	2.37525
ENSMUSG00000087687.3	Pet100	chr8:3621548-3625848	+	protein_coding	2.37281
ENSMUSG00000044201.9	Cdc25c	chr18:34732997-34751533	-	protein_coding	2.36659
ENSMUSG00000025958.14	Creb1	chr1:64532645-64604548	+	protein_coding	2.35769
ENSMUSG00000034173.13	Zbed5	chr5:129895723-129903623	+	protein_coding	2.35042
ENSMUSG00000010607.8	Pigyl	chr9:22156846-22158358	+	protein_coding	2.34977
ENSMUSG00000031897.9	Psmb10	chr8:105935735-105938444	-	protein_coding	2.34921
ENSMUSG00000049305.6	Ccdc71	chr9:108460527-108465938	+	protein_coding	2.34875
ENSMUSG00000028234.6	Rps20	chr4:3831334-3835665	-	protein_coding	2.34055
ENSMUSG00000026966.6	Ssna1	chr2:25271039-25272438	-	protein_coding	2.33607
ENSMUSG00000008668.14	Rps18	chr17:33951999-33956001	-	protein_coding	2.33239
ENSMUSG00000010362.9	Rdm1	chr11:101627195-101636100	+	protein_coding	2.33002
ENSMUSG00000023089.12	Ndufa5	chr6:24518666-24528013	-	protein_coding	2.32269
ENSMUSG00000034245.10	Hdac11	chr6:91156665-91174692	+	protein_coding	2.3119
ENSMUSG00000053580.16	Tanc2	chr11:105589986-105929304	+	protein_coding	2.30975
ENSMUSG00000027800.14	Tm4sf1	chr3:57285611-57301988	-	protein_coding	2.30282
ENSMUSG00000022800.13	Fyttd1	chr16:32877500-32908963	+	protein_coding	2.30264
ENSMUSG00000049775.16	Tmsb4x	chrX:167207093-167209315	-	protein_coding	2.30136
ENSMUSG00000051627.3	Hist1h1e	chr13:23620629-23622558	-	protein_coding	2.30068
ENSMUSG00000029587.16	Zfp12	chr5:143235163-143248834	+	protein_coding	2.30021
ENSMUSG00000029720.9	Gm20605	chr5:137629175-137642899	+	protein_coding	2.29967
ENSMUSG00000069309.2	Hist1h2an	chr13:21786826-21787218	-	protein_coding	2.29289
ENSMUSG00000034413.14	Neurl1b	chr17:26414829-26446349	+	protein_coding	2.29064
ENSMUSG00000046550.8	Spin2c	chrX:153832225-153834243	+	protein_coding	2.28336
ENSMUSG00000030811.14	Fbxl19	chr7:127744543-127769483	+	protein_coding	2.28182
ENSMUSG00000028445.7	Enho	chr4:41638144-41640324	-	protein_coding	2.2756
ENSMUSG00000028040.7	Efna4	chr3:89333390-89338028	-	protein_coding	2.27487
ENSMUSG00000069267.2	Hist1h3b	chr13:23752267-23752886	+	protein_coding	2.27106
ENSMUSG00000045176.3	Borcs6	chr11:69059717-69061578	+	protein_coding	2.27083
ENSMUSG00000007039.12	Ddah2	chr17:35059035-35062095	+	protein_coding	2.26864
ENSMUSG00000042306.11	S100a14	chr3:90526856-90528837	+	protein_coding	2.26561
ENSMUSG00000006398.15	Cdc20	chr4:118432901-118437352	-	protein_coding	2.26483
ENSMUSG00000097239.7	Gm27029	chr11:101406664-101424796	-	protein_coding	2.26462
ENSMUSG00000027811.9	4930579G24Rik	chr3:79629079-79632820	+	protein_coding	2.26174
ENSMUSG00000026278.14	Bok	chr1:93685660-93695764	+	protein_coding	2.25671
ENSMUSG00000022978.11	Mis18a	chr16:90719312-90727404	-	protein_coding	2.25619
ENSMUSG00000093916.1	Gm379	chrX:108664004-108664891	-	protein_coding	2.25408
ENSMUSG00000069266.5	Hist1h4b	chr13:23757013-23757409	+	protein_coding	2.25159
ENSMUSG00000041841.8	Rpl37	chr15:5116645-5119140	+	protein_coding	2.25137
ENSMUSG00000022422.13	Dscc1	chr15:55076099-55090491	-	protein_coding	2.25064
ENSMUSG00000101355.1	Hist1h3h	chr13:21717659-21718069	+	protein_coding	2.24832
ENSMUSG00000051319.6	1500011K16Rik	chr2:127791388-127792488	-	protein_coding	2.24731
ENSMUSG00000030647.8	Ndufc2	chr7:97400003-97407802	+	protein_coding	2.24579
ENSMUSG00000107068.1	Gm42742	chr7:127015051-127021097	-	protein_coding	2.24242
ENSMUSG00000034201.13	Gas2l1	chr11:5054132-5065327	-	protein_coding	2.2422
ENSMUSG00000049866.12	Arl4c	chr1:88673125-88702221	-	protein_coding	2.24178
ENSMUSG00000074269.10	Rec114	chr9:58652850-58743964	-	protein_coding	2.24126
ENSMUSG00000032679.12	Cd59a	chr2:104095801-104115354	+	protein_coding	2.24052
ENSMUSG00000038037.4	Socs1	chr16:10783808-10785536	-	protein_coding	2.23964
ENSMUSG00000070713.5	Gm10282	chr8:72304110-72305260	-	protein_coding	2.2349
ENSMUSG00000026459.5	Myog	chr1:134289989-134292548	+	protein_coding	2.23148
ENSMUSG00000074476.6	Spc24	chr9:21755442-21760303	-	protein_coding	2.22897
ENSMUSG00000028407.4	Smim27	chr4:40269579-40270940	+	protein_coding	2.22883
ENSMUSG00000055200.7	Sertad3	chr7:27473768-27477364	+	protein_coding	2.22846
ENSMUSG00000074403.2	Hist2h3b	chr3:96268654-96269141	+	protein_coding	2.22364
ENSMUSG00000015337.5	Endog	chr2:30171493-30174069	+	protein_coding	2.22332
ENSMUSG00000042462.4	Dctpp1	chr7:127256959-127260709	-	protein_coding	2.2216
ENSMUSG00000079017.3	Ifi27l2a	chr12:103442167-103443680	-	protein_coding	2.21984
ENSMUSG00000050914.16	Ankrd37	chr8:45996902-46005707	-	protein_coding	2.21397
ENSMUSG00000095315.1	Gm10130	chr2:150323702-150363071	+	protein_coding	2.19997
ENSMUSG00000089768.2	Tmsb15b1	chrX:136974022-136976874	-	protein_coding	2.1977
ENSMUSG00000049036.7	Tmem121	chr12:113185930-113189523	+	protein_coding	2.19531
ENSMUSG00000095742.1	CAAA01147332.1	JH584295.1:66-1479	-	protein_coding	2.18468
ENSMUSG00000064368.1	mt-Nd6	chrM:13552-14070	-	protein_coding	2.18189
ENSMUSG00000044424.3	Gm9493	chr19:23619742-23620320	+	protein_coding	2.18177
ENSMUSG00000002661.14	Alkbh7	chr17:56997339-56999322	+	protein_coding	2.17716
ENSMUSG00000040658.6	Dnph1	chr17:46496789-46499618	+	protein_coding	2.17475
ENSMUSG00000089762.3	Ier5l	chr2:30471537-30474219	-	protein_coding	2.16836
ENSMUSG00000029725.10	Ppp1r35	chr5:137778849-137780110	+	protein_coding	2.16763
ENSMUSG00000054428.12	Atpif1	chr4:132530555-132533659	-	protein_coding	2.16683
ENSMUSG00000036564.17	Ndrg4	chr8:95676980-95715119	+	protein_coding	2.16324
ENSMUSG00000027459.16	Fam110a	chr2:151969398-151980219	-	protein_coding	2.16231
ENSMUSG00000047945.6	Marcksl1	chr4:129513581-129515985	+	protein_coding	2.15919
ENSMUSG00000020308.6	Tpgs1	chr10:79669369-79676127	+	protein_coding	2.15864
ENSMUSG00000025154.14	Arhgap19	chr19:41766588-41802084	-	protein_coding	2.15459
ENSMUSG00000074001.3	Klhl40	chr9:121777607-121783818	+	protein_coding	2.14845
ENSMUSG00000019942.13	Cdk1	chr10:69335146-69352938	-	protein_coding	2.14777
ENSMUSG00000078920.3	Ifi47	chr11:49076587-49096974	+	protein_coding	2.13968
ENSMUSG00000005674.9	Tomm40l	chr1:171216011-171222514	-	protein_coding	2.138
ENSMUSG00000015217.11	Hmgb3	chrX:71555918-71560676	+	protein_coding	2.13684
ENSMUSG00000048277.15	Syngr2	chr11:117809668-117814283	+	protein_coding	2.12845
ENSMUSG00000031059.9	Ndufb11	chrX:20615326-20617619	-	protein_coding	2.12698
ENSMUSG00000020766.4	Galk1	chr11:116008457-116012719	-	protein_coding	2.12419
ENSMUSG00000038422.2	Hdhd3	chr4:62499008-62503467	-	protein_coding	2.12322
ENSMUSG00000058600.13	Rpl30	chr15:34440505-34443640	-	protein_coding	2.1216
ENSMUSG00000042737.9	Dpm3	chr3:89259358-89267079	+	protein_coding	2.12154
ENSMUSG00000033272.12	Slc35a4	chr18:36679215-36683861	+	protein_coding	2.11749
ENSMUSG00000069265.2	Hist1h3a	chr13:23761853-23762386	-	protein_coding	2.11423
ENSMUSG00000025135.12	Anapc11	chr11:120598421-120608198	+	protein_coding	2.10768
ENSMUSG00000038086.4	Hspb2	chr9:50751078-50752354	-	protein_coding	2.10204
ENSMUSG00000020736.12	Nt5c	chr11:115490420-115491862	-	protein_coding	2.10128
ENSMUSG00000007721.6	Ccdc124	chr8:70868227-70873935	-	protein_coding	2.09817
ENSMUSG00000033938.5	Ndufb7	chr8:83566671-83571626	+	protein_coding	2.09698
ENSMUSG00000025226.11	Fbxl15	chr19:46328184-46330446	+	protein_coding	2.09542
ENSMUSG00000052837.6	Junb	chr8:84974484-84978718	-	protein_coding	2.09061
ENSMUSG00000099517.2	Hist1h3g	chr13:23535422-23535951	+	protein_coding	2.08601
ENSMUSG00000026500.6	Cox20	chr1:178319130-178322693	+	protein_coding	2.08356
ENSMUSG00000047067.7	Dusp28	chr1:92906981-92908435	+	protein_coding	2.08072
ENSMUSG00000034192.5	Lsm3	chr6:91515928-91522625	+	protein_coding	2.07898
ENSMUSG00000069272.6	Hist1h2ae	chr13:23570517-23571220	-	protein_coding	2.07713
ENSMUSG00000025069.14	Gsto2	chr19:47865545-47886324	+	protein_coding	2.07497
ENSMUSG00000098374.1	Gm28043	chr17:29614876-29703359	+	protein_coding	2.07426
ENSMUSG00000059518.14	Znhit1	chr5:136982164-136988021	-	protein_coding	2.07305
ENSMUSG00000023723.17	Mrps23	chr11:88204388-88211507	+	protein_coding	2.07259
ENSMUSG00000060093.6	Hist1h4a	chr13:23760692-23761230	-	protein_coding	2.06903
ENSMUSG00000096472.2	Cdkn2d	chr9:21288410-21291407	-	protein_coding	2.06735
ENSMUSG00000033350.7	Chst2	chr9:95399292-95406722	-	protein_coding	2.06714
ENSMUSG00000031927.9	1700012B09Rik	chr9:14756587-14771030	-	protein_coding	2.06654
ENSMUSG00000078440.10	Dohh	chr10:81384428-81388352	+	protein_coding	2.06342
ENSMUSG00000025487.15	Psmd13	chr7:140881968-140898643	+	protein_coding	2.05854
ENSMUSG00000025352.6	Gdf11	chr10:128882295-128891718	-	protein_coding	2.05746
ENSMUSG00000046814.3	Gchfr	chr2:119167773-119172390	+	protein_coding	2.05716
ENSMUSG00000063882.12	Uqcrh	chr4:116066965-116075071	-	protein_coding	2.05687
ENSMUSG00000044551.13	9930012K11Rik	chr14:70154405-70159502	-	protein_coding	2.05476
ENSMUSG00000022322.8	Shcbp1	chr8:4735976-4779567	-	protein_coding	2.05473
ENSMUSG00000022947.7	Cbr3	chr16:93683215-93690990	+	protein_coding	2.05303
ENSMUSG00000027651.16	Rprd1b	chr2:158028497-158132297	+	protein_coding	2.05056
ENSMUSG00000057230.13	Aak1	chr6:86849517-87003223	+	protein_coding	2.0443
ENSMUSG00000060288.13	Ppih	chr4:119300010-119320546	-	protein_coding	2.04403
ENSMUSG00000054091.9	1810037I17Rik	chr3:122924203-122926184	+	protein_coding	2.04322
ENSMUSG00000050299.7	Gm9843	chr16:76403209-76403712	-	protein_coding	2.04309
ENSMUSG00000037904.14	Ankrd9	chr12:110975353-110979040	-	protein_coding	2.04291
ENSMUSG00000045996.12	Polr2k	chr15:36174010-36177010	+	protein_coding	2.04267
ENSMUSG00000037710.8	Cisd1	chr10:71330480-71344954	-	protein_coding	2.04198
ENSMUSG00000078572.3	Ndufaf8	chr11:120098928-120100705	+	protein_coding	2.04093
ENSMUSG00000006235.6	Epor	chr9:21958897-21963506	-	protein_coding	2.0409
ENSMUSG00000025610.7	Map3k7cl	chr16:87553330-87595336	+	protein_coding	2.04054
ENSMUSG00000057346.11	Apol9a	chr15:77403789-77411080	-	protein_coding	2.03925
ENSMUSG00000040084.9	Bub1b	chr2:118598211-118641591	+	protein_coding	2.03919
ENSMUSG00000015290.15	Ubl4a	chrX:74365718-74373218	-	protein_coding	2.03899
ENSMUSG00000018983.9	E2f2	chr4:136172394-136196057	+	protein_coding	2.03746
ENSMUSG00000021520.4	Uqcrb	chr13:66900617-66905378	-	protein_coding	2.03568
ENSMUSG00000041801.5	Phlda3	chr1:135766119-135769136	+	protein_coding	2.03295
ENSMUSG00000003779.15	Kif20a	chr18:34624624-34633265	+	protein_coding	2.0301
ENSMUSG00000042116.3	Vwa1	chr4:155768149-155774698	-	protein_coding	2.02798
ENSMUSG00000051671.7	Coa6	chr8:126422515-126425433	+	protein_coding	2.02783
ENSMUSG00000027160.16	Ccdc34	chr2:110017817-110173360	+	protein_coding	2.02765
ENSMUSG00000026873.9	Phf19	chr2:34893757-34914026	-	protein_coding	2.02682
ENSMUSG00000040612.13	Ildr2	chr1:166254139-166316823	+	protein_coding	2.02672
ENSMUSG00000069270.6	Hist1h2ac	chr13:23681467-23683948	-	protein_coding	2.01929
ENSMUSG00000051147.10	Nat2	chr8:67494858-67502584	+	protein_coding	2.01847
ENSMUSG00000032085.5	Tagln	chr9:45929619-45936058	-	protein_coding	2.01809
ENSMUSG00000039481.5	Nrtn	chr17:56751325-56757530	-	protein_coding	2.01723
ENSMUSG00000047721.8	Bola2	chr7:126695401-126699798	+	protein_coding	2.01711
ENSMUSG00000091625.8	Lsm5	chr6:56701063-56704710	-	protein_coding	2.01672
ENSMUSG00000029404.15	Arl6ip4	chr5:124116089-124118196	+	protein_coding	2.01664
ENSMUSG00000004642.13	Slbp	chr5:33634952-33652574	-	protein_coding	2.01526
ENSMUSG00000049680.17	Urgcp	chr11:5713417-5762376	-	protein_coding	2.01509
ENSMUSG00000064326.13	Siva1	chr12:112644679-112649149	+	protein_coding	2.01362
ENSMUSG00000049230.8	Gm9833	chr3:10088110-10092565	+	protein_coding	2.01023
ENSMUSG00000068101.10	Cenpm	chr15:82233779-82244747	-	protein_coding	2.00805
ENSMUSG00000020477.10	Mrps24	chr11:5703983-5715680	-	protein_coding	2.00773
ENSMUSG00000110344.1	Gm45716	chr11:90187683-90251255	+	protein_coding	2.00663
ENSMUSG00000026385.16	Dbi	chr1:120113280-120121078	-	protein_coding	2.00526
ENSMUSG00000033429.10	Mcee	chr7:64392607-64412125	+	protein_coding	2.00229
ENSMUSG00000002020.15	Ltbp2	chr12:84783212-84876532	-	protein_coding	2.0019
ENSMUSG00000028693.15	Nasp	chr4:116601052-116627941	-	protein_coding	1.99859
ENSMUSG00000020032.14	Nuak1	chr10:84370905-84440597	-	protein_coding	1.99843
ENSMUSG00000017300.9	Tnnc2	chr2:164777161-164779967	-	protein_coding	1.99806
ENSMUSG00000055980.2	Irs1	chr1:82233101-82291416	-	protein_coding	1.99684
ENSMUSG00000026418.16	Tnni1	chr1:135779434-135810989	+	protein_coding	1.98994
ENSMUSG00000038264.8	Sema7a	chr9:57940112-57962865	+	protein_coding	1.98807
ENSMUSG00000026223.15	Itm2c	chr1:85894281-85908675	+	protein_coding	1.98757
ENSMUSG00000061482.7	Hist1h4d	chr13:23581598-23582735	+	protein_coding	1.98575
ENSMUSG00000029402.8	Snrnp35	chr5:124483134-124491124	+	protein_coding	1.98345
ENSMUSG00000109378.1	U2af1l4	chr7:30563344-30567960	+	protein_coding	1.98338
ENSMUSG00000037161.14	Mgarp	chr3:51388412-51396738	-	protein_coding	1.98266
ENSMUSG00000021669.15	Col4a3bp	chr13:96542618-96640167	+	protein_coding	1.98213
ENSMUSG00000078713.8	Tomm5	chr4:45105208-45108114	-	protein_coding	1.98174
ENSMUSG00000028415.4	Spink4	chr4:40920052-40931395	+	protein_coding	1.97954
ENSMUSG00000026029.14	Casp8	chr1:58795374-58847503	+	protein_coding	1.97854
ENSMUSG00000114004.1	AC155937.1	chr10:81389005-81391267	+	protein_coding	1.97723
ENSMUSG00000042828.12	Trim72	chr7:128003949-128011033	+	protein_coding	1.9767
ENSMUSG00000051517.14	Arhgef39	chr4:43496142-43499695	-	protein_coding	1.97596
ENSMUSG00000038489.8	Polr2l	chr7:141471860-141475132	-	protein_coding	1.9755
ENSMUSG00000004044.9	Cavin1	chr11:100956733-100970887	-	protein_coding	1.97537
ENSMUSG00000030188.12	Magohb	chr6:131284388-131293244	-	protein_coding	1.9752
ENSMUSG00000021391.10	Cenpp	chr13:49464023-49652785	-	protein_coding	1.97258
ENSMUSG00000012889.8	Podnl1	chr8:84125989-84132527	+	protein_coding	1.97239
ENSMUSG00000026981.15	Il1rn	chr2:24336853-24351494	+	protein_coding	1.97217
ENSMUSG00000007892.8	Rplp1	chr9:61913284-61914542	-	protein_coding	1.97
ENSMUSG00000031788.14	Kifc3	chr8:95099828-95202812	-	protein_coding	1.96711
ENSMUSG00000064179.13	Tnnt1	chr7:4504570-4516382	-	protein_coding	1.96439
ENSMUSG00000069917.7	Hba-a2	chr11:32296489-32297298	+	protein_coding	1.96202
ENSMUSG00000038976.12	Ppp1r9b	chr11:94991035-95006899	+	protein_coding	1.95821
ENSMUSG00000101972.1	Hist1h3i	chr13:21782960-21783370	-	protein_coding	1.95802
ENSMUSG00000062727.4	Hist1h2bk	chr13:22035870-22036345	+	protein_coding	1.95765
ENSMUSG00000036850.4	Mrpl41	chr2:24974117-24975098	-	protein_coding	1.95695
ENSMUSG00000020877.11	Scrn2	chr11:97029938-97033958	+	protein_coding	1.95679
ENSMUSG00000034930.16	Rtkn	chr6:83135463-83152579	+	protein_coding	1.95525
ENSMUSG00000059363.10	Fxn	chr19:24261453-24280605	-	protein_coding	1.95319
ENSMUSG00000033036.9	Gm7879	chr5:43913144-43913917	+	protein_coding	1.95295
ENSMUSG00000024955.13	Esrra	chr19:6910977-6921813	-	protein_coding	1.95198
ENSMUSG00000031609.3	Sap30	chr8:57482707-57487860	-	protein_coding	1.95031
ENSMUSG00000035107.13	Dcbld2	chr16:58408443-58469727	+	protein_coding	1.9498
ENSMUSG00000030844.11	Rgs10	chr7:128373621-128418758	-	protein_coding	1.94965
ENSMUSG00000068220.5	Lgals1	chr15:78926725-78930465	+	protein_coding	1.94828
ENSMUSG00000054150.12	Syne3	chr12:104929933-105009809	-	protein_coding	1.94739
ENSMUSG00000015289.4	Lage3	chrX:74351276-74353618	-	protein_coding	1.94658
ENSMUSG00000024097.10	Srsf7	chr17:80200089-80207305	-	protein_coding	1.9462
ENSMUSG00000044033.16	Ccdc141	chr2:77009902-77170636	-	protein_coding	1.94602
ENSMUSG00000029861.17	Fam131b	chr6:42315312-42324643	-	protein_coding	1.94514
ENSMUSG00000018809.2	Smyd4	chr11:75348433-75405705	+	protein_coding	1.9418
ENSMUSG00000048027.7	Rgmb	chr17:15806253-15826586	-	protein_coding	1.94175
ENSMUSG00000038622.8	Med30	chr15:52712408-52730564	+	protein_coding	1.94098
ENSMUSG00000055041.7	Commd5	chr15:76899910-76901305	+	protein_coding	1.94042
ENSMUSG00000090733.6	Rps27	chr3:90212522-90213651	-	protein_coding	1.93866
ENSMUSG00000094786.1	Gm14403	chr2:177498215-177509763	+	protein_coding	1.93653
ENSMUSG00000036199.9	Ndufa13	chr8:69894180-69902558	-	protein_coding	1.93555
ENSMUSG00000022787.10	Wdr53	chr16:32247227-32257083	+	protein_coding	1.93479
ENSMUSG00000001999.15	Blvra	chr2:127070665-127097084	+	protein_coding	1.9346
ENSMUSG00000026429.9	Ube2t	chr1:134962565-134974162	+	protein_coding	1.93456
ENSMUSG00000034566.10	Atp5h	chr11:115415689-115419962	-	protein_coding	1.93379
ENSMUSG00000029642.11	Polr1d	chr5:147077050-147111597	+	protein_coding	1.93327
ENSMUSG00000024902.4	Mrpl11	chr19:4962306-4966995	+	protein_coding	1.9332
ENSMUSG00000048537.16	Phldb1	chr9:44686304-44735198	-	protein_coding	1.93229
ENSMUSG00000054675.5	Tmem119	chr5:113793729-113800516	-	protein_coding	1.93076
ENSMUSG00000071528.3	Usmg5	chr19:47083471-47090625	-	protein_coding	1.9299
ENSMUSG00000027679.13	Dnajc19	chr3:34056020-34081321	-	protein_coding	1.92746
ENSMUSG00000018841.17	Rad51d	chr11:82876434-82890614	-	protein_coding	1.9262
ENSMUSG00000030748.9	Il4ra	chr7:125552120-125579474	+	protein_coding	1.92334
ENSMUSG00000019370.10	Calm3	chr7:16915379-16924114	-	protein_coding	1.92274
ENSMUSG00000078134.1	Gm12355	chr11:98624351-98625661	-	protein_coding	1.92161
ENSMUSG00000044086.8	Lmod3	chr6:97238534-97252759	-	protein_coding	1.92138
ENSMUSG00000028755.3	Cda	chr4:138338424-138367992	-	protein_coding	1.92096
ENSMUSG00000057388.9	Mrpl18	chr17:12911349-12916345	-	protein_coding	1.91931
ENSMUSG00000054619.6	Mettl7a1	chr15:100304817-100314348	+	protein_coding	1.91856
ENSMUSG00000028789.16	Azin2	chr4:128930233-128962442	-	protein_coding	1.91785
ENSMUSG00000032254.10	Kif23	chr9:61915905-61946774	-	protein_coding	1.91768
ENSMUSG00000021951.6	Eef1akmt1	chr14:57549597-57571612	-	protein_coding	1.91718
ENSMUSG00000041429.2	Nthl1	chr17:24632682-24638838	+	protein_coding	1.9171
ENSMUSG00000041231.15	Ublcp1	chr11:44454571-44470498	-	protein_coding	1.91693
ENSMUSG00000063800.5	Prpf38a	chr4:108563172-108579336	-	protein_coding	1.91531
ENSMUSG00000010651.4	Acaa1b	chr9:119148023-119157093	-	protein_coding	1.91414
ENSMUSG00000051185.9	Fam174a	chr1:95313623-95335284	+	protein_coding	1.91331
ENSMUSG00000068855.3	Hist2h2ac	chr3:96220361-96220880	-	protein_coding	1.91302
ENSMUSG00000079444.9	Gm21981	chr17:47686739-47694455	-	protein_coding	1.91282
ENSMUSG00000044469.7	Tnfaip8l1	chr17:56162477-56173955	+	protein_coding	1.91243
ENSMUSG00000034875.5	Nudt19	chr7:35547185-35556304	-	protein_coding	1.90971
ENSMUSG00000075307.3	Klhl41	chr2:69670120-69684230	+	protein_coding	1.90828
ENSMUSG00000073705.10	Cenps	chr4:149127121-149137629	-	protein_coding	1.90467
ENSMUSG00000025289.15	Prdx4	chrX:155323918-155340754	-	protein_coding	1.90377
ENSMUSG00000004849.14	Ap1s1	chr5:137034993-137046135	-	protein_coding	1.90068
ENSMUSG00000068267.5	Cenpb	chr2:131175182-131180067	-	protein_coding	1.9002
ENSMUSG00000039759.10	Thap3	chr4:151982639-151988997	-	protein_coding	1.89997
ENSMUSG00000074754.4	Smim26	chr2:144594054-144595366	+	protein_coding	1.89953
ENSMUSG00000004945.15	Tmem242	chr17:5410870-5440259	-	protein_coding	1.89926
ENSMUSG00000002068.16	Ccne1	chr7:38097984-38107534	-	protein_coding	1.89904
ENSMUSG00000001482.15	Def8	chr8:123423527-123463270	+	protein_coding	1.89899
ENSMUSG00000022193.7	Psmb5	chr14:54614119-54618022	-	protein_coding	1.89633
ENSMUSG00000034777.2	Vax2	chr6:83711264-83738313	+	protein_coding	1.89283
ENSMUSG00000023982.7	Guca1a	chr17:47394560-47400584	-	protein_coding	1.89223
ENSMUSG00000041431.16	Ccnb1	chr13:100778650-100786570	-	protein_coding	1.88926
ENSMUSG00000027660.16	Skil	chr3:31095058-31122577	+	protein_coding	1.8888
ENSMUSG00000039221.10	Rpl22l1	chr3:28805436-28807424	+	protein_coding	1.88676
ENSMUSG00000040883.16	Tmem205	chr9:21921008-21927556	-	protein_coding	1.88652
ENSMUSG00000031453.16	Rasa3	chr8:13566948-13677603	-	protein_coding	1.88435
ENSMUSG00000010047.12	Hyal2	chr9:107567945-107572779	+	protein_coding	1.88075
ENSMUSG00000041881.12	Ndufa7	chr17:33824591-33838316	+	protein_coding	1.88032
ENSMUSG00000079941.1	Gm11273	chr13:21501029-21501418	-	protein_coding	1.88007
ENSMUSG00000094248.1	Hist1h2ao	chr13:21810465-21810944	+	protein_coding	1.87998
ENSMUSG00000066149.11	Cdc26	chr4:62383654-62408642	-	protein_coding	1.87973
ENSMUSG00000029632.7	Ndufa4	chr6:11900292-11907497	-	protein_coding	1.87701
ENSMUSG00000009585.17	Apobec3	chr15:79891659-79915906	+	protein_coding	1.87644
ENSMUSG00000035296.14	Sgcg	chr14:61219115-61258490	-	protein_coding	1.87516
ENSMUSG00000028100.11	Nudt17	chr3:96706067-96708562	-	protein_coding	1.87419
ENSMUSG00000057278.8	Snrpg	chr6:86371304-86379328	+	protein_coding	1.87316
ENSMUSG00000049577.15	Zfpm1	chr8:122282141-122337251	+	protein_coding	1.87221
ENSMUSG00000062075.13	Lmnb2	chr10:80901203-80918245	-	protein_coding	1.87017
ENSMUSG00000019054.13	Fis1	chr5:136953275-136966234	+	protein_coding	1.86852
ENSMUSG00000040771.13	Oard1	chr17:48410014-48417266	+	protein_coding	1.8666
ENSMUSG00000044145.2	1810024B03Rik	chr2:127186355-127208280	-	protein_coding	1.86409
ENSMUSG00000020186.7	Csrp2	chr10:110919789-110939622	+	protein_coding	1.86212
ENSMUSG00000045039.9	Megf8	chr7:25317164-25365917	+	protein_coding	1.86141
ENSMUSG00000039376.13	Synpo2l	chr14:20658946-20668354	-	protein_coding	1.85841
ENSMUSG00000029815.12	Malsu1	chr6:49073795-49086751	+	protein_coding	1.85697
ENSMUSG00000023963.9	Cyp39a1	chr17:43667425-43751431	+	protein_coding	1.85584
ENSMUSG00000002804.4	Nudt14	chr12:112934291-112942124	-	protein_coding	1.85571
ENSMUSG00000090258.7	Churc1	chr12:76765538-76783180	+	protein_coding	1.85565
ENSMUSG00000046711.15	Hmga1	chr17:27556620-27563674	+	protein_coding	1.85519
ENSMUSG00000074738.2	Fndc10	chr4:155694342-155696481	+	protein_coding	1.85323
ENSMUSG00000022428.7	Cby1	chr15:79659227-79667660	+	protein_coding	1.85296
ENSMUSG00000024791.10	Cdca5	chr19:6084983-6091777	+	protein_coding	1.8521
ENSMUSG00000020286.12	1700093K21Rik	chr11:23516203-23521155	-	protein_coding	1.85201
ENSMUSG00000079478.8	Sssca1	chr19:5728088-5731732	-	protein_coding	1.849
ENSMUSG00000039958.17	Etfbkmt	chr6:149139849-149151171	+	protein_coding	1.84825
ENSMUSG00000071654.5	Uqcc3	chr19:8880016-8880933	-	protein_coding	1.8471
ENSMUSG00000027777.15	Schip1	chr3:68064802-68626481	+	protein_coding	1.84655
ENSMUSG00000097221.1	1810049J17Rik	chr15:12321438-12321899	-	protein_coding	1.84622
ENSMUSG00000032477.13	Cdc25a	chr9:109875579-109893895	+	protein_coding	1.84523
ENSMUSG00000013419.7	Zfp651	chr9:121759330-121771742	+	protein_coding	1.8448
ENSMUSG00000060636.13	Rpl35a	chr16:33056453-33060189	+	protein_coding	1.84459
ENSMUSG00000019362.8	D8Ertd738e	chr8:84246238-84249719	-	protein_coding	1.84419
ENSMUSG00000031683.16	Lsm6	chr8:78804865-78821140	-	protein_coding	1.84167
ENSMUSG00000006715.11	Gmnn	chr13:24751845-24761923	-	protein_coding	1.84163
ENSMUSG00000060032.6	H2afj	chr6:136808244-136810074	+	protein_coding	1.84161
ENSMUSG00000022216.17	Psme1	chr14:55578123-55581529	+	protein_coding	1.83997
ENSMUSG00000007570.15	Fance	chr17:28313530-28326568	+	protein_coding	1.83575
ENSMUSG00000018669.14	Cdk5rap3	chr11:96907426-96916496	-	protein_coding	1.83407
ENSMUSG00000037725.8	Ckap2	chr8:22168160-22185819	-	protein_coding	1.83363
ENSMUSG00000020745.15	Pafah1b1	chr11:74673949-74724670	-	protein_coding	1.83359
ENSMUSG00000028848.13	Gpn2	chr4:133584362-133591735	+	protein_coding	1.83187
ENSMUSG00000038393.14	Txnip	chr3:96557957-96561883	+	protein_coding	1.8312
ENSMUSG00000060019.5	Gm10073	chr8:106572966-106573461	-	protein_coding	1.83044
ENSMUSG00000053716.9	Dusp7	chr9:106368632-106375724	+	protein_coding	1.83028
ENSMUSG00000037601.11	Nme1	chr11:93956979-93968521	-	protein_coding	1.83004
ENSMUSG00000022055.7	Nefl	chr14:68083863-68089095	+	protein_coding	1.82958
ENSMUSG00000030122.12	Ptms	chr6:124913681-124920103	-	protein_coding	1.82898
ENSMUSG00000017386.10	Traf4	chr11:78158499-78165589	-	protein_coding	1.82893
ENSMUSG00000001131.11	Timp1	chrX:20870166-20874735	+	protein_coding	1.82827
ENSMUSG00000027952.16	Pmvk	chr3:89454541-89469013	+	protein_coding	1.82555
ENSMUSG00000045193.13	Cirbp	chr10:80165985-80172786	+	protein_coding	1.82547
ENSMUSG00000037411.10	Serpine1	chr5:137061504-137072268	-	protein_coding	1.82499
ENSMUSG00000020733.3	Slc9a3r1	chr11:115163341-115181181	+	protein_coding	1.82426
ENSMUSG00000031971.15	Ccsap	chr8:123840831-123860209	-	protein_coding	1.82318
ENSMUSG00000031479.9	Vps36	chr8:22192809-22220843	+	protein_coding	1.82269
ENSMUSG00000067608.4	Pcna-ps2	chr19:9283238-9284494	+	protein_coding	1.82107
ENSMUSG00000026511.7	Srp9	chr1:182124737-182132407	+	protein_coding	1.82055
ENSMUSG00000068744.12	Psrc1	chr3:108383839-108388231	+	protein_coding	1.82026
ENSMUSG00000028212.16	Ccne2	chr4:11191351-11204779	+	protein_coding	1.82005
ENSMUSG00000024277.14	Mapre2	chr18:23752333-23893861	+	protein_coding	1.81976
ENSMUSG00000007659.18	Bcl2l1	chr2:152780668-152831728	-	protein_coding	1.81915
ENSMUSG00000067455.5	Hist1h4j	chr13:21735064-21735837	+	protein_coding	1.81914
ENSMUSG00000034880.7	Mrpl34	chr8:71464959-71465747	+	protein_coding	1.81792
ENSMUSG00000079350.2	Magea8	chrX:154985775-154995850	-	protein_coding	1.81708
ENSMUSG00000026315.13	Serpinb8	chr1:107590006-107610484	+	protein_coding	1.81547
ENSMUSG00000038274.11	Fau	chr19:6057888-6059524	+	protein_coding	1.81461
ENSMUSG00000041736.7	Tspo	chr15:83563592-83574203	+	protein_coding	1.8142
ENSMUSG00000039001.12	Rps21	chr2:180257377-180258445	+	protein_coding	1.81409
ENSMUSG00000024742.15	Fen1	chr19:10199132-10204169	-	protein_coding	1.81319
ENSMUSG00000047591.4	Mafa	chr15:75746843-75747922	-	protein_coding	1.81295
ENSMUSG00000079471.4	Mymx	chr17:45600971-45602102	-	protein_coding	1.81125
ENSMUSG00000058709.11	Egln2	chr7:27158658-27166802	-	protein_coding	1.81124
ENSMUSG00000040666.18	Sh3bgr	chr16:96200470-96228933	+	protein_coding	1.81096
ENSMUSG00000040269.5	Mrps28	chr3:8802146-8923918	-	protein_coding	1.81061
ENSMUSG00000036504.6	Phpt1	chr2:25573430-25575224	-	protein_coding	1.81057
ENSMUSG00000036223.15	Ska1	chr18:74195299-74207818	-	protein_coding	1.80987
ENSMUSG00000022090.10	Pdlim2	chr14:70164218-70177681	-	protein_coding	1.80876
ENSMUSG00000046295.13	Ankle1	chr8:71406010-71409904	+	protein_coding	1.80794
ENSMUSG00000033751.5	Gadd45gip1	chr8:84831522-84835482	+	protein_coding	1.80559
ENSMUSG00000053113.3	Socs3	chr11:117966079-117970047	-	protein_coding	1.80507
ENSMUSG00000020884.15	Asgr1	chr11:70054085-70057894	+	protein_coding	1.80478
ENSMUSG00000078348.4	Sf3b5	chr10:13005343-13009183	+	protein_coding	1.80268
ENSMUSG00000014075.15	Tctex1d2	chr16:32419702-32429099	+	protein_coding	1.80168
ENSMUSG00000026986.14	Hnmt	chr2:24002910-24049394	-	protein_coding	1.80149
ENSMUSG00000070493.3	Chchd2	chr5:129881156-129887470	-	protein_coding	1.80097
ENSMUSG00000041319.13	Thoc6	chr17:23668614-23673882	-	protein_coding	1.79996
ENSMUSG00000024869.10	Nudt8	chr19:4000626-4005816	+	protein_coding	1.79967
ENSMUSG00000078532.9	Nkain1	chr4:130531602-130574173	-	protein_coding	1.79953
ENSMUSG00000021965.3	Ska3	chr14:57806561-57826185	-	protein_coding	1.79883
ENSMUSG00000090841.2	Myl6	chr10:128490860-128494145	-	protein_coding	1.79817
ENSMUSG00000039197.10	Adk	chr14:21052574-21448569	+	protein_coding	1.79737
ENSMUSG00000058546.8	Rpl23a	chr11:78180932-78183584	-	protein_coding	1.79694
ENSMUSG00000044986.8	Tst	chr15:78399556-78405859	-	protein_coding	1.79669
ENSMUSG00000018899.16	Irf1	chr11:53770014-53778374	+	protein_coding	1.79636
ENSMUSG00000025350.15	Rdh5	chr10:128913593-128922888	-	protein_coding	1.79631
ENSMUSG00000002459.17	Rgs20	chr1:4909576-5070285	-	protein_coding	1.79614
ENSMUSG00000042115.4	Klhdc8a	chr1:132298626-132307357	+	protein_coding	1.79586
ENSMUSG00000036718.17	Micall2	chr5:139706696-139736336	-	protein_coding	1.79401
ENSMUSG00000070283.4	Ndufaf3	chr9:108565537-108567434	-	protein_coding	1.79344
ENSMUSG00000106918.3	Mrpl33	chr5:31596935-31664384	+	protein_coding	1.79334
ENSMUSG00000002835.8	Chaf1a	chr17:56040416-56068026	+	protein_coding	1.79246
ENSMUSG00000092360.1	Gm20441	chr10:75771451-75780954	-	protein_coding	1.79226
ENSMUSG00000027329.9	Spef1	chr2:131170261-131187282	-	protein_coding	1.79211
ENSMUSG00000002799.6	Jag2	chr12:112907819-112929776	-	protein_coding	1.79163
ENSMUSG00000003873.11	Bax	chr7:45461697-45466898	-	protein_coding	1.79159
ENSMUSG00000029177.9	Cenpa	chr5:30666777-30674830	+	protein_coding	1.79075
ENSMUSG00000027330.16	Cdc25b	chr2:131186949-131198497	+	protein_coding	1.79026
ENSMUSG00000048416.15	Mlf1	chr3:67374097-67400003	+	protein_coding	1.78951
ENSMUSG00000089715.11	Cbx6	chr15:79823896-79834688	-	protein_coding	1.78932
ENSMUSG00000063838.6	Cdc42ep5	chr7:4151260-4164860	-	protein_coding	1.78843
ENSMUSG00000020388.12	Pdlim4	chr11:54054928-54069014	-	protein_coding	1.78761
ENSMUSG00000040331.16	Nsmce4a	chr7:130532526-130573118	-	protein_coding	1.78676
ENSMUSG00000039640.7	Mrpl12	chr11:120484613-120489065	+	protein_coding	1.78569
ENSMUSG00000033020.6	Polr2f	chr15:79141351-79151774	+	protein_coding	1.78454
ENSMUSG00000093574.1	Gm20671	chr5:32737230-32827109	-	protein_coding	1.78385
ENSMUSG00000001105.15	Ift20	chr11:78536361-78541737	+	protein_coding	1.78311
ENSMUSG00000001313.12	Rnd2	chr11:101464999-101471853	+	protein_coding	1.78256
ENSMUSG00000006782.16	Cnp	chr11:100574904-100591729	+	protein_coding	1.78173
ENSMUSG00000050100.14	Hmx2	chr7:131548773-131558014	+	protein_coding	1.78071
ENSMUSG00000027221.5	Chst1	chr2:92599707-92615250	+	protein_coding	1.77937
ENSMUSG00000021606.8	Ndufs6	chr13:73319838-73328542	-	protein_coding	1.77887
ENSMUSG00000005233.16	Spc25	chr2:69193895-69206194	-	protein_coding	1.77833
ENSMUSG00000020219.7	Timm13	chr10:80899450-80900969	-	protein_coding	1.77833
ENSMUSG00000001656.3	Hoxc11	chr15:102954427-102957708	+	protein_coding	1.7776
ENSMUSG00000037536.14	Fbxo34	chr14:47450421-47531962	+	protein_coding	1.77533
ENSMUSG00000022210.7	Dhrs4	chr14:55478758-55490340	+	protein_coding	1.77496
ENSMUSG00000059291.15	Rpl11	chr4:136028265-136053428	-	protein_coding	1.7732
ENSMUSG00000024590.8	Lmnb1	chr18:56707813-56753424	+	protein_coding	1.7732
ENSMUSG00000008822.15	Acyp1	chr12:85272398-85288438	-	protein_coding	1.7725
ENSMUSG00000031807.10	Pgls	chr8:71592176-71601092	+	protein_coding	1.77094
ENSMUSG00000071001.4	Hrct1	chr4:43727188-43728639	+	protein_coding	1.77083
ENSMUSG00000079362.5	Gm43302	chr5:105214907-105293695	-	protein_coding	1.77075
ENSMUSG00000024544.8	Ldlrad4	chr18:67933257-68255549	+	protein_coding	1.77042
ENSMUSG00000039253.7	Fn3krp	chr11:121421401-121431288	+	protein_coding	1.76875
ENSMUSG00000046668.8	Cxxc5	chr18:35829818-35861687	+	protein_coding	1.7687
ENSMUSG00000035171.9	1110059E24Rik	chr19:21581202-21652976	-	protein_coding	1.7686
ENSMUSG00000031167.16	Rbm3	chrX:8138975-8145880	-	protein_coding	1.76815
ENSMUSG00000013787.15	Ehmt2	chr17:34898469-34914052	+	protein_coding	1.76786
ENSMUSG00000020844.6	Nxn	chr11:76257198-76399140	-	protein_coding	1.76676
ENSMUSG00000060923.5	Acyp2	chr11:30505991-30649587	-	protein_coding	1.76653
ENSMUSG00000062691.10	Cebpzos	chr17:78916500-78920306	+	protein_coding	1.76589
ENSMUSG00000028696.12	Ipp	chr4:116507549-116538243	+	protein_coding	1.76546
ENSMUSG00000038991.17	Txndc5	chr13:38500079-38528824	-	protein_coding	1.76542
ENSMUSG00000059555.6	Tor4a	chr2:25192966-25196886	-	protein_coding	1.76463
ENSMUSG00000053553.11	3110082I17Rik	chr5:139359739-139460527	-	protein_coding	1.76256
ENSMUSG00000027490.17	E2f1	chr2:154559407-154569892	-	protein_coding	1.76245
ENSMUSG00000021018.7	Polr2h	chr16:20717665-20722267	+	protein_coding	1.76169
ENSMUSG00000026605.14	Cenpf	chr1:189640606-189688086	-	protein_coding	1.76161
ENSMUSG00000022391.15	Rangap1	chr15:81704248-81729919	-	protein_coding	1.76137
ENSMUSG00000048644.8	Ctxn1	chr8:4257660-4259274	-	protein_coding	1.75967
ENSMUSG00000057101.8	Zfp180	chr7:24081924-24107713	+	protein_coding	1.75923
ENSMUSG00000038403.10	Hfe2	chr3:96525172-96529210	+	protein_coding	1.75825
ENSMUSG00000026049.11	Tex30	chr1:44086613-44102441	-	protein_coding	1.7582
ENSMUSG00000020440.13	Arf5	chr6:28423560-28426602	+	protein_coding	1.75813
ENSMUSG00000024446.13	Rpp21	chr17:36255645-36258069	-	protein_coding	1.75794
ENSMUSG00000074238.6	Ap1ar	chr3:127807007-127837523	-	protein_coding	1.75759
ENSMUSG00000022236.10	Ropn1l	chr15:31441211-31453737	-	protein_coding	1.75735
ENSMUSG00000040370.13	Etfrf1	chr6:145211134-145216939	+	protein_coding	1.7573
ENSMUSG00000030431.8	Tmem238	chr7:4784557-4789656	-	protein_coding	1.75726
ENSMUSG00000042745.9	Id1	chr2:152736251-152737410	+	protein_coding	1.75636
ENSMUSG00000021256.5	Vash1	chr12:86678700-86692091	+	protein_coding	1.75629
ENSMUSG00000056313.5	Tcim	chr8:24437180-24438984	-	protein_coding	1.75577
ENSMUSG00000090247.7	Bloc1s1	chr10:128917882-128924035	-	protein_coding	1.75477
ENSMUSG00000022516.9	Nudt16l1	chr16:4939111-4941020	+	protein_coding	1.75301
ENSMUSG00000032035.15	Ets1	chr9:32636221-32757820	+	protein_coding	1.7523
ENSMUSG00000069305.3	Hist1h4n	chr13:21831767-21832196	-	protein_coding	1.75111
ENSMUSG00000001768.15	Rin2	chr2:145784734-145887616	+	protein_coding	1.75076
ENSMUSG00000015846.14	Rxra	chr2:27676440-27762957	+	protein_coding	1.7503
ENSMUSG00000014846.12	Tppp3	chr8:105467493-105471526	-	protein_coding	1.74922
ENSMUSG00000028651.12	Ppie	chr4:123127115-123139951	-	protein_coding	1.74871
ENSMUSG00000006219.12	Fblim1	chr4:141576062-141606096	-	protein_coding	1.74733
ENSMUSG00000035642.16	Aamdc	chr7:97550331-97579497	-	protein_coding	1.74695
ENSMUSG00000032180.11	Tmed1	chr9:21507553-21510252	-	protein_coding	1.74651
ENSMUSG00000029557.7	Mrm2	chr5:140327674-140331898	-	protein_coding	1.74641
ENSMUSG00000022681.14	Ntan1	chr16:13819251-13835451	+	protein_coding	1.74601
ENSMUSG00000096361.1	Gm5814	chr17:47410363-47410740	+	protein_coding	1.74553
ENSMUSG00000056671.6	Prelid2	chr18:41875696-41951194	-	protein_coding	1.7454
ENSMUSG00000026281.15	Dtymk	chr1:93792576-93801934	-	protein_coding	1.74523
ENSMUSG00000074457.10	S100a16	chr3:90537254-90543151	+	protein_coding	1.74485
ENSMUSG00000039208.15	Metrnl	chr11:121701544-121716306	+	protein_coding	1.74469
ENSMUSG00000034445.7	Cyb561a3	chr19:10577454-10588548	+	protein_coding	1.74283
ENSMUSG00000020460.15	Rps27a	chr11:29545846-29548109	-	protein_coding	1.74127
ENSMUSG00000022635.9	Zcrb1	chr15:93386097-93398334	-	protein_coding	1.74119
ENSMUSG00000012483.4	Rpa3	chr6:8255936-8259173	-	protein_coding	1.73889
ENSMUSG00000042097.17	Zfp239	chr6:117862100-117873291	+	protein_coding	1.7382
ENSMUSG00000072082.6	Ccnf	chr17:24223232-24251409	-	protein_coding	1.73638
ENSMUSG00000046516.10	Cox17	chr16:38346991-38352763	+	protein_coding	1.73585
ENSMUSG00000054836.12	Elp6	chr9:110305173-110322102	+	protein_coding	1.73531
ENSMUSG00000032014.6	Oaf	chr9:43221235-43239911	-	protein_coding	1.73477
ENSMUSG00000061518.10	Cox5b	chr1:36691484-36693681	+	protein_coding	1.73363
ENSMUSG00000026869.12	Psmd5	chr2:34849734-34874968	-	protein_coding	1.73316
ENSMUSG00000036639.12	Nudt1	chr5:140321656-140338137	+	protein_coding	1.73285
ENSMUSG00000040822.7	1700123O20Rik	chr14:54686216-54690741	+	protein_coding	1.73176
ENSMUSG00000034685.4	Fam171a2	chr11:102436981-102447682	-	protein_coding	1.73019
ENSMUSG00000029910.14	Mad2l1	chr6:66535390-66547220	+	protein_coding	1.73017
ENSMUSG00000055760.12	Gemin6	chr17:80224441-80228497	+	protein_coding	1.72805
ENSMUSG00000039670.2	Oxld1	chr11:120456606-120458068	-	protein_coding	1.72785
ENSMUSG00000020232.17	Hmg20b	chr10:81346048-81350480	-	protein_coding	1.72677
ENSMUSG00000020261.15	Slc36a1	chr11:55204350-55236330	+	protein_coding	1.72647
ENSMUSG00000063382.6	Bcl9l	chr9:44482825-44511896	+	protein_coding	1.72614
ENSMUSG00000031827.13	Cotl1	chr8:119809222-119840544	-	protein_coding	1.7259
ENSMUSG00000033752.7	Mnd1	chr3:84087933-84155786	-	protein_coding	1.72571
ENSMUSG00000009185.2	Ccl8	chr11:82115185-82116799	+	protein_coding	1.72452
ENSMUSG00000079283.2	2310009B15Rik	chr1:138851983-138856852	-	protein_coding	1.72437
ENSMUSG00000096156.1	Gm9242	chr16:97490047-97491120	+	protein_coding	1.72177
ENSMUSG00000032051.9	Fdx1	chr9:51943306-51963556	-	protein_coding	1.72154
ENSMUSG00000024151.13	Msh2	chr17:87672330-87723713	+	protein_coding	1.72052
ENSMUSG00000005370.3	Msh6	chr17:87975050-87990883	+	protein_coding	1.71873
ENSMUSG00000037902.18	Sirpa	chr2:129592835-129632228	+	protein_coding	1.71414
ENSMUSG00000091405.2	Hist2h4	chr3:96261682-96263311	-	protein_coding	1.71401
ENSMUSG00000049517.8	Rps23	chr13:90922958-90924950	+	protein_coding	1.71226
ENSMUSG00000074604.9	Mgst2	chr3:51660360-51682677	+	protein_coding	1.71203
ENSMUSG00000026683.14	Nuf2	chr1:169497934-169531464	-	protein_coding	1.71111
ENSMUSG00000024810.16	Il33	chr19:29925114-29960718	+	protein_coding	1.71092
ENSMUSG00000026955.13	Sapcd2	chr2:25372321-25378213	+	protein_coding	1.71049
ENSMUSG00000026575.15	Nme7	chr1:164304121-164437725	+	protein_coding	1.71046
ENSMUSG00000024910.4	Ctsw	chr19:5465240-5468498	-	protein_coding	1.70996
ENSMUSG00000027331.15	Knstrn	chr2:118814003-118853957	+	protein_coding	1.7096
ENSMUSG00000029601.13	Iqcd	chr5:120589016-120607118	+	protein_coding	1.7093
ENSMUSG00000001510.8	Dlx3	chr11:95120119-95125296	+	protein_coding	1.70903
ENSMUSG00000062006.12	Rpl34	chr3:130726831-130730398	-	protein_coding	1.70651
ENSMUSG00000049295.17	Zfp219	chr14:52006077-52020733	-	protein_coding	1.70551
ENSMUSG00000032184.5	Lysmd2	chr9:75625741-75637771	+	protein_coding	1.70527
ENSMUSG00000063445.14	Nmral1	chr16:4710059-4719356	-	protein_coding	1.70445
ENSMUSG00000002396.8	Ocel1	chr8:71371298-71379361	+	protein_coding	1.70397
ENSMUSG00000044734.16	Serpinb1a	chr13:32842092-32851185	-	protein_coding	1.70359
ENSMUSG00000078193.2	Gm2000	chr1:156366040-156366484	+	protein_coding	1.70196
ENSMUSG00000035351.16	Nup37	chr10:88146992-88178390	+	protein_coding	1.7018
ENSMUSG00000025933.15	Tmem14a	chr1:21218575-21230167	+	protein_coding	1.70171
ENSMUSG00000031231.4	Cox7b	chrX:106015700-106022450	+	protein_coding	1.70149
ENSMUSG00000073422.10	H2-Ke6	chr17:34026033-34028060	-	protein_coding	1.70101
ENSMUSG00000069274.3	Hist1h4f	chr13:23551258-23551648	-	protein_coding	1.701
ENSMUSG00000028795.15	Ccdc28b	chr4:129619274-129623947	-	protein_coding	1.70089
ENSMUSG00000049387.10	Cox7b2	chr5:71442824-71548205	-	protein_coding	1.70075
ENSMUSG00000045374.18	Wdr81	chr11:75440944-75454717	-	protein_coding	1.69986
ENSMUSG00000057411.8	Fam173a	chr17:25790508-25792284	-	protein_coding	1.69954
ENSMUSG00000090175.1	Ugt1a9	chr1:88070800-88218997	+	protein_coding	1.69925
ENSMUSG00000020463.15	Ppp4r3b	chr11:29172890-29220797	+	protein_coding	1.69874
ENSMUSG00000038607.12	Gng10	chr4:59035088-59041903	+	protein_coding	1.69847
ENSMUSG00000041840.7	Haus1	chr18:77757567-77767780	-	protein_coding	1.69773
ENSMUSG00000041453.12	Rpl21	chr5:146832890-146837032	+	protein_coding	1.69762
ENSMUSG00000019689.4	Fmc1	chr6:38533502-38539449	+	protein_coding	1.69727
ENSMUSG00000028367.5	Txn1	chr4:57943373-57956411	-	protein_coding	1.69697
ENSMUSG00000051444.9	Bbs12	chr3:37312554-37321453	+	protein_coding	1.69684
ENSMUSG00000060373.15	Hnrnpc	chr14:52073377-52104028	-	protein_coding	1.69611
ENSMUSG00000028840.10	Zfp593	chr4:134243289-134245592	-	protein_coding	1.69545
ENSMUSG00000031198.4	Fundc2	chrX:75382399-75396459	+	protein_coding	1.69512
ENSMUSG00000068335.6	Dok1	chr6:83030934-83033471	-	protein_coding	1.69452
ENSMUSG00000025428.15	Atp5a1	chr18:77773729-77782869	+	protein_coding	1.69435
ENSMUSG00000032411.15	Tfdp2	chr9:96196275-96323646	+	protein_coding	1.69414
ENSMUSG00000042380.8	Smim12	chr4:127243784-127247809	+	protein_coding	1.69332
ENSMUSG00000018362.14	Kpna2	chr11:106988629-106999541	-	protein_coding	1.69167
ENSMUSG00000029162.15	Khk	chr5:30921431-30931248	+	protein_coding	1.69142
ENSMUSG00000014313.15	Cox6c	chr15:35925886-35938246	-	protein_coding	1.6899
ENSMUSG00000039942.15	Ptger4	chr15:5206661-5244187	-	protein_coding	1.68975
ENSMUSG00000049299.14	Trappc1	chr11:69323980-69325793	+	protein_coding	1.68912
ENSMUSG00000026088.15	Mitd1	chr1:37874801-37890411	-	protein_coding	1.68884
ENSMUSG00000047604.3	Frat2	chr19:41845972-41848132	-	protein_coding	1.68717
ENSMUSG00000078919.10	Dpm1	chr2:168209048-168230591	-	protein_coding	1.68698
ENSMUSG00000024795.11	Kif20b	chr19:34922361-34975745	+	protein_coding	1.68634
ENSMUSG00000032002.10	Dcun1d5	chr9:7184520-7208205	+	protein_coding	1.68619
ENSMUSG00000009549.14	Srp14	chr2:118475850-118479711	-	protein_coding	1.68497
ENSMUSG00000046229.9	Scand1	chr2:156311847-156312704	-	protein_coding	1.68471
ENSMUSG00000038717.8	Atp5l	chr9:44912557-44920742	-	protein_coding	1.68469
ENSMUSG00000042903.8	Foxo4	chrX:101254528-101260873	+	protein_coding	1.68468
ENSMUSG00000041491.7	Cep78	chr19:15955774-15984989	-	protein_coding	1.68379
ENSMUSG00000079020.9	Slc45a4	chr15:73577424-73645762	-	protein_coding	1.68371
ENSMUSG00000079363.7	Gbp4	chr5:105115767-105139586	-	protein_coding	1.68362
ENSMUSG00000024525.6	Impa2	chr18:67289253-67319146	+	protein_coding	1.68346
ENSMUSG00000079641.3	Rpl39	chrX:37082520-37085402	-	protein_coding	1.68203
ENSMUSG00000031887.13	Tradd	chr8:105258286-105264609	-	protein_coding	1.68057
ENSMUSG00000032249.14	Anp32a	chr9:62341293-62378812	+	protein_coding	1.68048
ENSMUSG00000046562.5	Unc119b	chr5:115122550-115134975	-	protein_coding	1.67946
ENSMUSG00000073002.9	Vamp5	chr6:72368794-72380468	-	protein_coding	1.6772
ENSMUSG00000025825.12	Iscu	chr5:113772748-113778288	+	protein_coding	1.67689
ENSMUSG00000044041.4	Krt13	chr11:100117327-100121566	-	protein_coding	1.67635
ENSMUSG00000023020.2	Cox14	chr15:99725618-99728136	+	protein_coding	1.67631
ENSMUSG00000115798.1	AC140267.1	chr15:80235835-80236047	+	protein_coding	1.67583
ENSMUSG00000115423.1	AL731706.1	chr2:136881271-136891389	-	protein_coding	1.6758
ENSMUSG00000022235.15	Cmbl	chr15:31565389-31590119	+	protein_coding	1.67531
ENSMUSG00000030978.10	Rrm1	chr7:102441695-102469771	+	protein_coding	1.675
ENSMUSG00000071649.5	B3gat3	chr19:8920374-8927234	+	protein_coding	1.67485
ENSMUSG00000042293.8	Gm5617	chr9:48495442-48495972	+	protein_coding	1.67445
ENSMUSG00000049124.3	Gm8186	chr17:26098872-26099257	-	protein_coding	1.6722
ENSMUSG00000040563.13	Plppr2	chr9:21937033-21948907	+	protein_coding	1.67187
ENSMUSG00000041361.13	Myzap	chr9:71504347-71592360	-	protein_coding	1.67177
ENSMUSG00000027078.14	Ube2l6	chr2:84798828-84810335	+	protein_coding	1.67164
ENSMUSG00000024063.12	Lbh	chr17:72918305-72941942	+	protein_coding	1.67123
ENSMUSG00000041064.13	Pif1	chr9:65587160-65595967	+	protein_coding	1.67071
ENSMUSG00000026930.15	Gpsm1	chr2:26315515-26348237	+	protein_coding	1.67043
ENSMUSG00000025436.12	Atp23	chr10:126868427-126901355	-	protein_coding	1.67035
ENSMUSG00000034345.14	Gtf2h5	chr17:6079786-6086517	+	protein_coding	1.66989
ENSMUSG00000031347.12	Cetn2	chrX:72913532-72918411	-	protein_coding	1.66939
ENSMUSG00000029600.10	Rita1	chr5:120594305-120612589	-	protein_coding	1.66893
ENSMUSG00000009281.6	Rarres2	chr6:48569696-48572789	-	protein_coding	1.66829
ENSMUSG00000028636.14	Ppcs	chr4:119418530-119422420	-	protein_coding	1.66767
ENSMUSG00000037563.15	Rps16	chr7:28350652-28353155	+	protein_coding	1.66686
ENSMUSG00000051615.14	Rap2a	chr14:120478444-120507194	+	protein_coding	1.66678
ENSMUSG00000024735.13	Prpf19	chr19:10895231-10909559	+	protein_coding	1.66675
ENSMUSG00000010154.7	Spire2	chr8:123332713-123369515	+	protein_coding	1.66608
ENSMUSG00000091803.7	Cox16	chr12:81359026-81485127	-	protein_coding	1.6656
ENSMUSG00000038628.8	Polr3k	chr2:181864337-181870830	+	protein_coding	1.66538
ENSMUSG00000025925.14	Terf1	chr1:15805646-15844052	+	protein_coding	1.66504
ENSMUSG00000035242.15	Oaz1	chr10:80826656-80829290	+	protein_coding	1.66501
ENSMUSG00000030417.15	Pdcd5	chr7:35641982-35647521	-	protein_coding	1.66488
ENSMUSG00000070462.4	Tlnrd1	chr7:83879873-83884305	-	protein_coding	1.66305
ENSMUSG00000021025.8	Nfkbia	chr12:55489410-55492647	-	protein_coding	1.6628
ENSMUSG00000019997.11	Ctgf	chr10:24595442-24598683	+	protein_coding	1.6627
ENSMUSG00000031750.15	Il34	chr8:110741829-110805924	-	protein_coding	1.66193
ENSMUSG00000022217.14	Emc9	chr14:55581516-55585302	-	protein_coding	1.66157
ENSMUSG00000024769.7	Cdc42bpg	chr19:6306456-6325652	+	protein_coding	1.66082
ENSMUSG00000035268.14	Pkig	chr2:163658386-163726158	+	protein_coding	1.66054
ENSMUSG00000079387.10	Luzp4	chrX:148857640-148924139	+	protein_coding	1.65957
ENSMUSG00000095217.1	Hist1h2bn	chr13:21754123-21754503	+	protein_coding	1.65924
ENSMUSG00000046364.14	Rpl27a	chr7:109519147-109522367	+	protein_coding	1.65914
ENSMUSG00000020309.6	Chac2	chr11:30976707-30986350	-	protein_coding	1.6589
ENSMUSG00000055067.15	Smyd3	chr1:178951960-179518041	-	protein_coding	1.6575
ENSMUSG00000027496.15	Aurka	chr2:172356190-172370535	-	protein_coding	1.65709
ENSMUSG00000013150.15	Gfod2	chr8:105713854-105758664	-	protein_coding	1.65627
ENSMUSG00000024177.8	Nme4	chr17:26091734-26095508	-	protein_coding	1.65525
ENSMUSG00000057863.5	Rpl36	chr17:56613395-56614243	+	protein_coding	1.65502
ENSMUSG00000021820.18	Camk2g	chr14:20734875-20794088	-	protein_coding	1.65395
ENSMUSG00000030725.4	Lipt2	chr7:100159277-100161365	+	protein_coding	1.65256
ENSMUSG00000069910.2	Spdl1	chr11:34809190-34833641	-	protein_coding	1.65207
ENSMUSG00000025290.17	Rps24	chr14:24487125-24496959	+	protein_coding	1.65104
ENSMUSG00000056201.7	Cfl1	chr19:5490455-5495201	+	protein_coding	1.65001
ENSMUSG00000015944.9	Gatsl2	chr5:134099711-134144343	+	protein_coding	1.64968
ENSMUSG00000032415.14	Ube2cbp	chr9:86307306-86464950	-	protein_coding	1.6494
ENSMUSG00000030335.6	Mrpl51	chr6:125191801-125196269	+	protein_coding	1.64861
ENSMUSG00000024301.9	Kifc5b	chr17:26917091-26932579	+	protein_coding	1.6486
ENSMUSG00000017718.15	Afmid	chr11:117825924-117839908	+	protein_coding	1.64839
ENSMUSG00000027669.14	Gnb4	chr3:32580332-32616585	-	protein_coding	1.6477
ENSMUSG00000042099.15	Kank3	chr17:33810520-33822918	+	protein_coding	1.64705
ENSMUSG00000080316.11	Spaca6	chr17:17827158-17843009	+	protein_coding	1.64675
ENSMUSG00000073600.3	Prob1	chr18:35650351-35655238	-	protein_coding	1.64663
ENSMUSG00000020863.15	Luc7l3	chr11:94287890-94321988	-	protein_coding	1.64619
ENSMUSG00000097789.2	Gm2115	chr7:84528954-84583531	+	protein_coding	1.64617
ENSMUSG00000020267.6	Hint1	chr11:54866383-54870501	+	protein_coding	1.64595
ENSMUSG00000042489.15	Clspn	chr4:126556935-126593903	+	protein_coding	1.64586
ENSMUSG00000012443.3	Kif11	chr19:37376403-37421859	+	protein_coding	1.64536
ENSMUSG00000034412.13	Tbc1d10a	chr11:4186789-4215505	+	protein_coding	1.64508
ENSMUSG00000030256.11	Bhlhe41	chr6:145858243-145865558	-	protein_coding	1.64494
ENSMUSG00000035674.13	Ndufa3	chr7:3617373-3620327	+	protein_coding	1.64354
ENSMUSG00000022033.9	Pbk	chr14:65805837-65817822	+	protein_coding	1.6421
ENSMUSG00000026843.15	Fubp3	chr2:31572651-31617526	+	protein_coding	1.64181
ENSMUSG00000006457.3	Actn3	chr19:4861223-4877909	-	protein_coding	1.64147
ENSMUSG00000063179.13	Pstk	chr7:131371141-131394482	+	protein_coding	1.64125
ENSMUSG00000029761.16	Cald1	chr6:34598500-34775473	+	protein_coding	1.64116
ENSMUSG00000014786.8	Slc9a5	chr8:105348843-105369881	+	protein_coding	1.63991
ENSMUSG00000034854.8	Mfsd12	chr10:81357491-81366225	+	protein_coding	1.63749
ENSMUSG00000028678.13	Kif2c	chr4:117159639-117182639	-	protein_coding	1.63749
ENSMUSG00000034595.17	Ppp1r18	chr17:35865593-35875596	+	protein_coding	1.63575
ENSMUSG00000003380.11	Rabac1	chr7:24969752-24972754	-	protein_coding	1.63547
ENSMUSG00000068749.9	Psma5	chr3:108256926-108279974	+	protein_coding	1.63506
ENSMUSG00000025894.11	Aasdhppt	chr9:4294793-4309471	-	protein_coding	1.63449
ENSMUSG00000032057.9	4833427G06Rik	chr9:51081115-51102078	-	protein_coding	1.63439
ENSMUSG00000074678.1	Defb25	chr2:152622356-152623053	-	protein_coding	1.63316
ENSMUSG00000046807.10	Lrrc75b	chr10:75550123-75560330	-	protein_coding	1.6325
ENSMUSG00000035455.12	Fignl1	chr11:11787431-11808962	-	protein_coding	1.6323
ENSMUSG00000072476.6	Gm9008	chr6:76495432-76497784	-	protein_coding	1.63206
ENSMUSG00000014551.8	Mrps25	chr6:92169525-92184033	-	protein_coding	1.63177
ENSMUSG00000023707.13	Ogfod2	chr5:124112297-124115483	+	protein_coding	1.63083
ENSMUSG00000046731.4	Kctd11	chr11:69878261-69881406	-	protein_coding	1.63046
ENSMUSG00000025144.17	Cenpx	chr11:120710942-120713738	-	protein_coding	1.62987
ENSMUSG00000061613.12	U2af1	chr17:31647082-31658754	-	protein_coding	1.6296
ENSMUSG00000030587.5	2200002D01Rik	chr7:29246561-29248466	-	protein_coding	1.62944
ENSMUSG00000091306.2	Gm17606	chr14:54640952-54648293	+	protein_coding	1.62938
ENSMUSG00000022450.5	Ndufa6	chr15:82350139-82354291	-	protein_coding	1.62921
ENSMUSG00000056116.18	H2-T22	chr17:36037128-36042747	-	protein_coding	1.6291
ENSMUSG00000021215.15	Net1	chr13:3882018-3918220	-	protein_coding	1.62884
ENSMUSG00000049804.9	Armcx4	chrX:134686519-134696757	+	protein_coding	1.62874
ENSMUSG00000030222.13	Rerg	chr6:137054825-137170497	-	protein_coding	1.6283
ENSMUSG00000035439.13	Haus8	chr8:71248561-71272934	-	protein_coding	1.62821
ENSMUSG00000078681.10	Tm2d3	chr7:65691169-65701913	+	protein_coding	1.62809
ENSMUSG00000031791.8	Tmem38a	chr8:72572055-72587282	+	protein_coding	1.62809
ENSMUSG00000021102.4	Glrx5	chr12:105032688-105042906	+	protein_coding	1.62797
ENSMUSG00000040681.14	Hmgn1	chr16:96120618-96127729	-	protein_coding	1.62709
ENSMUSG00000052485.7	Tmem171	chr13:98686235-98694834	-	protein_coding	1.62674
ENSMUSG00000061086.12	Myl4	chr11:104550663-104595753	+	protein_coding	1.62563
ENSMUSG00000038560.7	Sp6	chr11:97013394-97024734	+	protein_coding	1.62501
ENSMUSG00000041697.8	Cox6a1	chr5:115345642-115348981	-	protein_coding	1.62491
ENSMUSG00000009555.16	Cdk9	chr2:32705784-32713076	-	protein_coding	1.62463
ENSMUSG00000024082.4	Ndufaf7	chr17:78937135-78948052	+	protein_coding	1.62407
ENSMUSG00000000690.5	Hoxb6	chr11:96292476-96301569	+	protein_coding	1.62388
ENSMUSG00000094777.2	Hist1h2ap	chr13:21833026-21833507	-	protein_coding	1.6219
ENSMUSG00000006763.14	Saal1	chr7:46686108-46710680	-	protein_coding	1.62095
ENSMUSG00000074129.13	Rpl13a	chr7:45125558-45128761	-	protein_coding	1.62067
ENSMUSG00000008318.10	Relt	chr7:100845847-100863446	-	protein_coding	1.61996
ENSMUSG00000029836.15	Cbx3	chr6:51470360-51483704	+	protein_coding	1.61992
ENSMUSG00000040466.16	Blvrb	chr7:27447978-27466144	+	protein_coding	1.6186
ENSMUSG00000020381.10	Mrnip	chr11:50174444-50200115	+	protein_coding	1.61839
ENSMUSG00000038009.7	Dnajc22	chr15:99093170-99104737	+	protein_coding	1.61794
ENSMUSG00000037761.16	Actr5	chr2:158624888-158639211	+	protein_coding	1.6178
ENSMUSG00000041406.14	BC055324	chr1:163945993-163994796	-	protein_coding	1.61609
ENSMUSG00000097328.7	Tnfsf12	chr11:69686250-69695849	-	protein_coding	1.61602
ENSMUSG00000035042.2	Ccl5	chr11:83525778-83530518	-	protein_coding	1.61505
ENSMUSG00000050777.7	Tmem37	chr1:120067377-120074074	-	protein_coding	1.61488
ENSMUSG00000049235.8	Gm7324	chr14:43697828-43715378	+	protein_coding	1.61459
ENSMUSG00000009076.10	Zmat5	chr11:4704678-4737669	+	protein_coding	1.61416
ENSMUSG00000028884.14	Rpa2	chr4:132768332-132778752	+	protein_coding	1.61403
ENSMUSG00000027274.16	Mkks	chr2:136873780-136891389	-	protein_coding	1.61349
ENSMUSG00000021811.7	Dnajc9	chr14:20384638-20388910	-	protein_coding	1.61333
ENSMUSG00000052926.16	Rnaseh2a	chr8:84956610-84969767	-	protein_coding	1.61331
ENSMUSG00000049904.7	Tmem17	chr11:22512088-22519234	+	protein_coding	1.61313
ENSMUSG00000016262.14	Sertad4	chr1:192844488-192855756	-	protein_coding	1.61257
ENSMUSG00000032097.10	Ddx6	chr9:44604892-44640731	+	protein_coding	1.61232
ENSMUSG00000061983.7	Rps12	chr10:23785183-23787275	-	protein_coding	1.61207
ENSMUSG00000025795.8	Rassf3	chr10:121410350-121476347	-	protein_coding	1.61167
ENSMUSG00000052688.12	Rab7b	chr1:131688695-131715439	+	protein_coding	1.61151
ENSMUSG00000031422.16	Morf4l2	chrX:136732942-136743690	-	protein_coding	1.61132
ENSMUSG00000020669.15	Sh3yl1	chr12:30911668-30960162	+	protein_coding	1.61111
ENSMUSG00000041035.8	Gm17018	chr19:45560615-45579763	+	protein_coding	1.61107
ENSMUSG00000036430.8	Tbcc	chr17:46890684-46891847	+	protein_coding	1.61096
ENSMUSG00000030357.10	Fkbp4	chr6:128429735-128438677	-	protein_coding	1.61076
ENSMUSG00000021822.3	Plau	chr14:20836660-20843385	+	protein_coding	1.61021
ENSMUSG00000022186.14	Oxct1	chr15:4026383-4155344	+	protein_coding	1.60988
ENSMUSG00000092118.1	Fancf	chr7:51860577-51862267	-	protein_coding	1.60866
ENSMUSG00000031134.16	Rbmx	chrX:57383530-57393036	-	protein_coding	1.60846
ENSMUSG00000022070.7	Bora	chr14:99046222-99074540	+	protein_coding	1.60827
ENSMUSG00000029918.9	Mrps33	chr6:39801804-39810988	-	protein_coding	1.60781
ENSMUSG00000075703.15	Selenoi	chr5:30232581-30272427	+	protein_coding	1.6074
ENSMUSG00000011148.14	Adssl1	chr12:112620045-112641360	+	protein_coding	1.60726
ENSMUSG00000021537.9	Cetn3	chr13:81783077-81797155	+	protein_coding	1.60712
ENSMUSG00000049823.9	Zbtb12	chr17:34879483-34896867	+	protein_coding	1.60672
ENSMUSG00000038412.8	Higd1a	chr9:121848563-121858362	-	protein_coding	1.60659
ENSMUSG00000042750.7	Bex2	chrX:136066564-136068236	-	protein_coding	1.60618
ENSMUSG00000045237.5	1110012L19Rik	chrX:70385877-70389417	+	protein_coding	1.60447
ENSMUSG00000079109.11	Pms2	chr5:143909964-143933968	+	protein_coding	1.60429
ENSMUSG00000027566.14	Psma7	chr2:180036373-180042433	-	protein_coding	1.60427
ENSMUSG00000022221.14	Ripk3	chr14:55784995-55788865	-	protein_coding	1.6041
ENSMUSG00000037235.13	Mxd4	chr5:34173883-34187720	-	protein_coding	1.60341
ENSMUSG00000042043.6	Tbca	chr13:94788910-94842922	+	protein_coding	1.6024
ENSMUSG00000039217.13	Il18	chr9:50554827-50581840	+	protein_coding	1.60094
ENSMUSG00000044847.13	Lsm11	chr11:45928269-45944935	-	protein_coding	1.6007
ENSMUSG00000113061.1	Gm11361	chr13:28257528-28258134	+	protein_coding	1.60048
ENSMUSG00000046879.7	Irgm1	chr11:48861968-48871683	-	protein_coding	1.60016
ENSMUSG00000036046.14	5031439G07Rik	chr15:84943936-84988551	-	protein_coding	1.59977
ENSMUSG00000109864.1	Eid3	chr10:82866626-82867930	+	protein_coding	1.59964
ENSMUSG00000107002.1	0610012G03Rik	chr16:31947050-31948494	-	protein_coding	1.59958
ENSMUSG00000036450.4	Hif1an	chr19:44562850-44576274	+	protein_coding	1.59947
ENSMUSG00000003444.8	Med29	chr7:28386146-28392708	-	protein_coding	1.59947
ENSMUSG00000090625.1	Gm20721	chr2:174330319-174346712	-	protein_coding	1.59918
ENSMUSG00000026094.14	Stk17b	chr1:53755506-53785224	-	protein_coding	1.59877
ENSMUSG00000017778.14	Cox7c	chr13:86044816-86046904	-	protein_coding	1.59852
ENSMUSG00000037364.12	Srrt	chr5:137295704-137307674	-	protein_coding	1.59847
ENSMUSG00000034522.10	Zfp395	chr14:65358389-65398930	+	protein_coding	1.59772
ENSMUSG00000022540.16	Rogdi	chr16:5008730-5013553	-	protein_coding	1.59755
ENSMUSG00000023104.9	Rfc2	chr5:134581366-134601805	+	protein_coding	1.59724
ENSMUSG00000017418.13	Arl5b	chr2:15049395-15082456	+	protein_coding	1.59705
ENSMUSG00000002345.18	Borcs8	chr8:70139499-70147319	+	protein_coding	1.59693
ENSMUSG00000066878.4	Gm10184	chr17:89908511-89910449	-	protein_coding	1.59452
ENSMUSG00000038845.11	Phb	chr11:95666957-95680773	+	protein_coding	1.59448
ENSMUSG00000003585.13	Sec14l2	chr11:4097039-4123415	-	protein_coding	1.59438
ENSMUSG00000028359.4	Orm3	chr4:63356162-63359511	+	protein_coding	1.59432
ENSMUSG00000040694.3	Apobec2	chr17:48419231-48432728	-	protein_coding	1.59364
ENSMUSG00000102428.1	Pcdhga12	chr18:37765580-37841873	+	protein_coding	1.59357
ENSMUSG00000017188.3	Coa3	chr11:101277968-101279114	-	protein_coding	1.5925
ENSMUSG00000028062.15	Lamtor2	chr3:88549819-88553074	-	protein_coding	1.59198
ENSMUSG00000078974.10	Sec61g	chr11:16500530-16508484	-	protein_coding	1.5914
ENSMUSG00000022760.15	Thap7	chr16:17527982-17531136	-	protein_coding	1.59085
ENSMUSG00000096740.7	Lbhd1	chr19:8883732-8892627	+	protein_coding	1.59007
ENSMUSG00000009013.5	Dynll1	chr5:115297110-115300999	-	protein_coding	1.58995
ENSMUSG00000073684.13	Faap20	chr4:155249802-155256687	+	protein_coding	1.58955
ENSMUSG00000029022.18	Miip	chr4:147860778-147868816	-	protein_coding	1.58947
ENSMUSG00000072980.3	Oip5	chr2:119609512-119618469	-	protein_coding	1.5894
ENSMUSG00000026308.8	Klhl30	chr1:91351016-91362416	+	protein_coding	1.58938
ENSMUSG00000053062.15	Jam2	chr16:84774123-84825928	+	protein_coding	1.58923
ENSMUSG00000028007.13	Snx7	chr3:117781647-117868936	-	protein_coding	1.58866
ENSMUSG00000031245.8	Hmgn5	chrX:109004534-109013404	-	protein_coding	1.58829
ENSMUSG00000066900.11	Suds3	chr5:117091680-117116113	-	protein_coding	1.58825
ENSMUSG00000003184.15	Irf3	chr7:44997648-45002848	+	protein_coding	1.58712
ENSMUSG00000023050.8	Map3k12	chr15:102497649-102517064	-	protein_coding	1.58684
ENSMUSG00000028551.14	Cdkn2c	chr4:109660876-109667189	-	protein_coding	1.58593
ENSMUSG00000043300.2	B3galnt1	chr3:69574158-69598960	-	protein_coding	1.58573
ENSMUSG00000037846.18	Rtkn2	chr10:67979570-68059740	+	protein_coding	1.58525
ENSMUSG00000035621.13	Midn	chr10:80148272-80158368	+	protein_coding	1.5848
ENSMUSG00000040824.3	Snrpd2	chr7:19149722-19153542	+	protein_coding	1.5843
ENSMUSG00000084786.9	Ubl5	chr9:20642878-20647140	+	protein_coding	1.584
ENSMUSG00000044894.14	Uqcrq	chr11:53427922-53430831	-	protein_coding	1.58331
ENSMUSG00000024208.15	Uqcc2	chr17:27122663-27133916	-	protein_coding	1.58329
ENSMUSG00000017314.12	Mpp2	chr11:102057015-102088515	-	protein_coding	1.58322
ENSMUSG00000020903.13	Stx8	chr11:67966193-68207148	+	protein_coding	1.58243
ENSMUSG00000000743.9	Chmp1a	chr8:123204264-123212763	-	protein_coding	1.58225
ENSMUSG00000032359.14	Ctsh	chr9:90054152-90076089	+	protein_coding	1.58219
ENSMUSG00000073481.9	Marc2	chr1:184813068-184846451	-	protein_coding	1.58167
ENSMUSG00000078794.4	Dact3	chr7:16875317-16887462	+	protein_coding	1.58072
ENSMUSG00000021176.6	Efcab11	chr12:99693045-99884439	-	protein_coding	1.57986
ENSMUSG00000041459.15	Tardbp	chr4:148612382-148627019	-	protein_coding	1.5798
ENSMUSG00000025213.11	Kazald1	chr19:45075241-45079289	+	protein_coding	1.5795
ENSMUSG00000094441.1	Zfp955a	chr17:33241519-33255040	-	protein_coding	1.57902
ENSMUSG00000024844.14	Banf1	chr19:5364641-5366645	-	protein_coding	1.57888
ENSMUSG00000024026.12	Glo1	chr17:30592866-30612659	-	protein_coding	1.57862
ENSMUSG00000040390.13	Map3k10	chr7:27656375-27674598	-	protein_coding	1.57698
ENSMUSG00000066456.14	Hmgn3	chr9:83109948-83146685	-	protein_coding	1.57665
ENSMUSG00000022671.12	Mzt2	chr16:15848441-15863369	-	protein_coding	1.57614
ENSMUSG00000040652.16	Oaz2	chr9:65668001-65690300	+	protein_coding	1.57576
ENSMUSG00000054520.15	Sh3bp2	chr5:34525838-34563641	+	protein_coding	1.57539
ENSMUSG00000043687.15	1190005I06Rik	chr8:120608602-120647632	-	protein_coding	1.5752
ENSMUSG00000037466.13	Tedc1	chr12:113156421-113166048	+	protein_coding	1.57467
ENSMUSG00000036315.13	Znrd1	chr17:36954356-36958559	-	protein_coding	1.57424
ENSMUSG00000022546.4	Gpt	chr15:76696764-76699674	+	protein_coding	1.57404
ENSMUSG00000075705.12	Msrb1	chr17:24736642-24742778	+	protein_coding	1.57393
ENSMUSG00000022427.3	Tomm22	chr15:79670861-79672862	+	protein_coding	1.57391
ENSMUSG00000035595.6	1600002K03Rik	chr10:80172944-80175146	+	protein_coding	1.57381
ENSMUSG00000027454.10	Gins1	chr2:150905400-150931280	+	protein_coding	1.57353
ENSMUSG00000026688.5	Mgst3	chr1:167371966-167393841	-	protein_coding	1.57295
ENSMUSG00000035585.16	Tsen34	chr7:3692863-3701024	+	protein_coding	1.57289
ENSMUSG00000028410.13	Dnaja1	chr4:40722150-40737149	+	protein_coding	1.57277
ENSMUSG00000079523.8	Tmsb10	chr6:72957347-72958748	-	protein_coding	1.57228
ENSMUSG00000021143.10	Pacs2	chr12:113014508-113074401	+	protein_coding	1.57182
ENSMUSG00000001034.17	Mapk7	chr11:61488812-61494406	-	protein_coding	1.57153
ENSMUSG00000022177.9	Haus4	chr14:54541785-54554616	-	protein_coding	1.57059
ENSMUSG00000027341.10	Tmem230	chr2:132239492-132247807	-	protein_coding	1.56995
ENSMUSG00000018287.12	Spag7	chr11:70663771-70669416	-	protein_coding	1.56903
ENSMUSG00000020328.10	Nudcd2	chr11:40733667-40740046	+	protein_coding	1.56896
ENSMUSG00000022338.7	Eny2	chr15:44428092-44438256	+	protein_coding	1.56871
ENSMUSG00000048040.8	Arxes2	chrX:135993824-135995355	+	protein_coding	1.5679
ENSMUSG00000045506.3	A930002H24Rik	chr17:63863300-63863791	-	protein_coding	1.56782
ENSMUSG00000060073.9	Psma3	chr12:70974621-70996347	+	protein_coding	1.56773
ENSMUSG00000073676.4	Hspe1	chr1:55088132-55091307	+	protein_coding	1.56739
ENSMUSG00000021643.15	Serf1	chr13:100108012-100114571	+	protein_coding	1.56729
ENSMUSG00000054717.7	Hmgb2	chr8:57511907-57515999	+	protein_coding	1.56714
ENSMUSG00000021947.11	Cryl1	chr14:57274993-57398529	-	protein_coding	1.56707
ENSMUSG00000038695.13	Josd2	chr7:44467980-44471662	+	protein_coding	1.56659
ENSMUSG00000051378.10	Kif18b	chr11:102905529-102925124	-	protein_coding	1.56619
ENSMUSG00000060126.14	Tpt1	chr14:75845093-75848525	+	protein_coding	1.56616
ENSMUSG00000036894.3	Rap2b	chr3:61361638-61368430	+	protein_coding	1.56601
ENSMUSG00000031633.4	Slc25a4	chr8:46206797-46211284	-	protein_coding	1.56553
ENSMUSG00000071014.10	Ndufb6	chr4:40270591-40279421	-	protein_coding	1.56543
ENSMUSG00000056394.17	Lig1	chr7:13277283-13311433	+	protein_coding	1.56484
ENSMUSG00000054716.4	Zfp771	chr7:127244274-127254803	+	protein_coding	1.56483
ENSMUSG00000024952.12	Rps6ka4	chr19:6829085-6840601	-	protein_coding	1.56424
ENSMUSG00000004980.16	Hnrnpa2b1	chr6:51460932-51469894	-	protein_coding	1.56392
ENSMUSG00000033256.14	Shf	chr2:122348892-122369162	-	protein_coding	1.56379
ENSMUSG00000006476.19	Nsmf	chr2:25054355-25062881	+	protein_coding	1.56311
ENSMUSG00000071037.5	Camkmt	chr17:85090726-85458139	+	protein_coding	1.56253
ENSMUSG00000066551.12	Hmgb1	chr5:149046702-149184489	-	protein_coding	1.56224
ENSMUSG00000022982.9	Sod1	chr16:90220742-90226322	+	protein_coding	1.56206
ENSMUSG00000022641.15	Bbx	chr16:50191844-50432390	-	protein_coding	1.56191
ENSMUSG00000017747.13	Ghdc	chr11:100766032-100770957	-	protein_coding	1.5618
ENSMUSG00000031557.16	Plekha2	chr8:25039144-25102376	-	protein_coding	1.56136
ENSMUSG00000020190.13	Mknk2	chr10:80665327-80678112	-	protein_coding	1.56091
ENSMUSG00000027165.16	B230118H07Rik	chr2:101560781-101649532	-	protein_coding	1.56066
ENSMUSG00000053119.11	Chmp3	chr6:71543797-71582609	+	protein_coding	1.56056
ENSMUSG00000039163.10	Cmc1	chr9:118064522-118150177	-	protein_coding	1.56052
ENSMUSG00000045273.8	Cenph	chr13:100759674-100775899	-	protein_coding	1.55916
ENSMUSG00000026860.16	Sh3glb2	chr2:30344809-30359337	-	protein_coding	1.5589
ENSMUSG00000061371.7	Zfp873	chr10:82048123-82064745	+	protein_coding	1.55871
ENSMUSG00000018293.4	Pfn1	chr11:70651850-70654644	-	protein_coding	1.55712
ENSMUSG00000070003.7	Ssbp4	chr8:70597490-70608872	-	protein_coding	1.5567
ENSMUSG00000020601.8	Trib2	chr12:15791727-15816922	-	protein_coding	1.55662
ENSMUSG00000018770.9	Atp5g3	chr2:73908447-73911326	-	protein_coding	1.55632
ENSMUSG00000075467.4	Dnlz	chr2:26348121-26352110	-	protein_coding	1.55603
ENSMUSG00000063820.11	Arl9	chr5:77004055-77010606	+	protein_coding	1.55573
ENSMUSG00000057667.7	Bloc1s3	chr7:19504486-19508367	-	protein_coding	1.55462
ENSMUSG00000020156.16	Mum1	chr10:80226434-80243903	+	protein_coding	1.55424
ENSMUSG00000069300.3	Hist1h2bj	chr13:22043214-22043676	+	protein_coding	1.55385
ENSMUSG00000000167.14	Pih1d2	chr9:50617321-50625000	+	protein_coding	1.55355
ENSMUSG00000024067.13	Dpy30	chr17:74299474-74323944	-	protein_coding	1.55332
ENSMUSG00000111497.1	Raver1	chr9:21067514-21091997	-	protein_coding	1.55275
ENSMUSG00000042677.7	Zc3h12a	chr4:125118423-125127840	-	protein_coding	1.55246
ENSMUSG00000043614.13	Vps37d	chr5:135072900-135078266	-	protein_coding	1.55226
ENSMUSG00000021707.5	Dhfr	chr13:92354726-92389053	+	protein_coding	1.55164
ENSMUSG00000099583.2	Hist1h3d	chr13:23575763-23577011	+	protein_coding	1.55096
ENSMUSG00000010067.13	Rassf1	chr9:107551555-107562267	+	protein_coding	1.55036
ENSMUSG00000038271.17	Iffo1	chr6:125145241-125161782	+	protein_coding	1.55023
ENSMUSG00000020897.12	Aurkb	chr11:69045647-69051664	+	protein_coding	1.55008
ENSMUSG00000032892.14	Rangrf	chr11:68972484-68975185	-	protein_coding	1.54957
ENSMUSG00000056204.8	Pgpep1	chr8:70646435-70660388	-	protein_coding	1.54949
ENSMUSG00000020205.8	Phlda1	chr10:111506286-111508645	+	protein_coding	1.54926
ENSMUSG00000051255.5	Gm6563	chr19:23675844-23676712	+	protein_coding	1.5492
ENSMUSG00000029326.13	Enoph1	chr5:100039985-100068760	+	protein_coding	1.5489
ENSMUSG00000079197.10	Psme2	chr14:55587441-55591113	-	protein_coding	1.54884
ENSMUSG00000026785.14	Pkn3	chr2:30077684-30091022	+	protein_coding	1.54881
ENSMUSG00000059772.12	Slx1b	chr7:126689468-126695784	-	protein_coding	1.54874
ENSMUSG00000071415.6	Rpl23	chr11:97777527-97782437	-	protein_coding	1.54843
ENSMUSG00000020821.17	Kif1c	chr11:70700548-70731964	+	protein_coding	1.54825
ENSMUSG00000020808.3	Pimreg	chr11:72042032-72047370	+	protein_coding	1.54803
ENSMUSG00000029029.14	Wrap73	chr4:154142372-154167420	+	protein_coding	1.54799
ENSMUSG00000060708.4	Bloc1s4	chr5:36747378-36748650	-	protein_coding	1.54736
ENSMUSG00000026817.14	Ak1	chr2:32621758-32635058	+	protein_coding	1.54721
ENSMUSG00000038886.10	Man2a2	chr7:80349097-80371375	-	protein_coding	1.54569
ENSMUSG00000099083.7	Atf7	chr15:102525946-102625464	-	protein_coding	1.54505
ENSMUSG00000042029.7	Ncapg2	chr12:116405402-116463731	+	protein_coding	1.54502
ENSMUSG00000071552.4	Tigit	chr16:43648861-43664184	-	protein_coding	1.54489
ENSMUSG00000037313.16	Tacc3	chr5:33658128-33678995	+	protein_coding	1.54439
ENSMUSG00000041959.14	S100a10	chr3:93555080-93564643	+	protein_coding	1.54415
ENSMUSG00000032126.16	Hmbs	chr9:44336339-44344228	-	protein_coding	1.54412
ENSMUSG00000001021.12	S100a3	chr3:90560578-90602702	+	protein_coding	1.54402
ENSMUSG00000057130.11	Txnl4a	chr18:80206795-80223533	+	protein_coding	1.54382
ENSMUSG00000062012.14	Zfp13	chr17:23575844-23599487	-	protein_coding	1.54374
ENSMUSG00000039715.8	Wdr34	chr2:30031546-30048881	-	protein_coding	1.54357
ENSMUSG00000030867.7	Plk1	chr7:122159439-122169873	+	protein_coding	1.5434
ENSMUSG00000112241.1	Sumo3	chr10:77606197-77641543	+	protein_coding	1.54319
ENSMUSG00000024299.16	Adamts10	chr17:33524204-33553782	+	protein_coding	1.54282
ENSMUSG00000028936.15	Rpl22	chr4:152325742-152334071	+	protein_coding	1.54279
ENSMUSG00000054763.9	Defb42	chr14:63046991-63058149	+	protein_coding	1.5422
ENSMUSG00000032281.11	Acsbg1	chr9:54604877-54661870	-	protein_coding	1.54212
ENSMUSG00000035062.13	Zc4h2	chrX:95639193-95658509	-	protein_coding	1.54159
ENSMUSG00000033088.18	Triobp	chr15:78947724-79005867	+	protein_coding	1.54152
ENSMUSG00000059534.8	Uqcr10	chr11:4701973-4704342	-	protein_coding	1.5414
ENSMUSG00000028470.10	Hint2	chr4:43654227-43656466	-	protein_coding	1.5411
ENSMUSG00000049285.4	Mblac1	chr5:138194314-138195621	+	protein_coding	1.54082
ENSMUSG00000028772.19	Zcchc17	chr4:130315383-130359943	-	protein_coding	1.54065
ENSMUSG00000090291.2	Lrrc10b	chr19:10455371-10457447	-	protein_coding	1.53995
ENSMUSG00000042814.7	Mcts2	chr2:152687035-152687951	+	protein_coding	1.53935
ENSMUSG00000031262.12	Cenpi	chrX:134308084-134362639	+	protein_coding	1.53873
ENSMUSG00000002043.17	Trappc6a	chr7:19508395-19516145	+	protein_coding	1.53849
ENSMUSG00000009863.14	Sdhb	chr4:140961203-140979193	+	protein_coding	1.53812
ENSMUSG00000015812.8	Gnrh1	chr14:67745181-67749439	+	protein_coding	1.53773
ENSMUSG00000024790.7	Sac3d1	chr19:6116004-6118586	-	protein_coding	1.53739
ENSMUSG00000027306.15	Nusap1	chr2:119618298-119651244	+	protein_coding	1.5372
ENSMUSG00000026181.11	Ppm1f	chr16:16896469-16927364	+	protein_coding	1.53706
ENSMUSG00000000740.12	Rpl13	chr8:123102350-123105244	+	protein_coding	1.53701
ENSMUSG00000020019.4	Ntn4	chr10:93640681-93747207	+	protein_coding	1.53693
ENSMUSG00000024294.13	Mib1	chr18:10725548-10818704	+	protein_coding	1.53658
ENSMUSG00000004558.15	Ndrg2	chr14:51905271-51914158	-	protein_coding	1.53651
ENSMUSG00000050608.11	Minos1	chr4:139101814-139131113	-	protein_coding	1.53639
ENSMUSG00000060938.14	Rpl26	chr11:68901583-68906989	+	protein_coding	1.53622
ENSMUSG00000022594.14	Lynx1	chr15:74747852-74753046	-	protein_coding	1.53616
ENSMUSG00000007777.9	0610009B22Rik	chr11:51685386-51688874	-	protein_coding	1.53574
ENSMUSG00000008683.16	Rps15a	chr7:118104372-118116188	-	protein_coding	1.53521
ENSMUSG00000042106.5	Fam212a	chr9:107984223-107985879	-	protein_coding	1.5349
ENSMUSG00000017286.15	Glod4	chr11:76120987-76243725	-	protein_coding	1.53483
ENSMUSG00000001270.9	Ckb	chr12:111669361-111672338	-	protein_coding	1.53427
ENSMUSG00000058443.5	Rpl10-ps3	chr9:50344201-50344968	-	protein_coding	1.53354
ENSMUSG00000079659.5	Tmem243	chr5:9100668-9160986	+	protein_coding	1.53338
ENSMUSG00000052798.13	Nup107	chr10:117750621-117792705	-	protein_coding	1.53331
ENSMUSG00000041912.12	Tdrkh	chr3:94413273-94434668	+	protein_coding	1.533
ENSMUSG00000002326.6	Gmpr2	chr14:55671941-55679200	+	protein_coding	1.5328
ENSMUSG00000020781.14	Tsen54	chr11:115814724-115823094	+	protein_coding	1.53276
ENSMUSG00000021211.4	Akr1c12	chr13:4268176-4279433	-	protein_coding	1.53275
ENSMUSG00000026750.6	Psmb7	chr2:38588036-38644087	-	protein_coding	1.53088
ENSMUSG00000027099.9	Mtx2	chr2:74825803-74878431	+	protein_coding	1.5307
ENSMUSG00000028873.16	Cdca8	chr4:124918465-124939311	-	protein_coding	1.53032
ENSMUSG00000040204.6	Pclaf	chr9:65890237-65903266	+	protein_coding	1.53026
ENSMUSG00000000579.14	Dynlt1c	chr17:6601671-6609774	+	protein_coding	1.52956
ENSMUSG00000020108.4	Ddit4	chr10:59949669-59951834	-	protein_coding	1.52915
ENSMUSG00000032221.14	Mns1	chr9:72438011-72462025	+	protein_coding	1.52906
ENSMUSG00000045838.8	A430105I19Rik	chr2:118754158-118762661	-	protein_coding	1.52878
ENSMUSG00000028251.5	Tstd3	chr4:21757382-21767212	-	protein_coding	1.52842
ENSMUSG00000061360.7	Phf5a	chr15:81865319-81871911	-	protein_coding	1.52767
ENSMUSG00000027384.6	Ndufaf5	chr2:140170649-140203689	+	protein_coding	1.52738
ENSMUSG00000002732.14	Fkbp7	chr2:76663044-76673116	-	protein_coding	1.52736
ENSMUSG00000049421.13	Zfp260	chr7:30094777-30107622	+	protein_coding	1.52711
ENSMUSG00000027597.15	Ahcy	chr2:155059310-155074497	-	protein_coding	1.52648
ENSMUSG00000029270.10	Fam69a	chr5:107908053-107987085	-	protein_coding	1.52626
ENSMUSG00000031813.8	Mvb12a	chr8:71542922-71548085	+	protein_coding	1.52607
ENSMUSG00000032194.9	Kank2	chr9:21766784-21798744	-	protein_coding	1.52511
ENSMUSG00000020914.17	Top2a	chr11:98992943-99024189	-	protein_coding	1.5249
ENSMUSG00000042694.17	Stn1	chr19:47501033-47537507	-	protein_coding	1.5249
ENSMUSG00000028964.14	Park7	chr4:150897133-150914437	-	protein_coding	1.52458
ENSMUSG00000047821.16	Trim16	chr11:62820231-62850808	+	protein_coding	1.52358
ENSMUSG00000035048.13	Anapc13	chr9:102626296-102634425	+	protein_coding	1.52352
ENSMUSG00000036513.15	Commd2	chr3:57644349-57651715	-	protein_coding	1.52324
ENSMUSG00000052962.3	Mrpl35	chr6:71812997-71826969	-	protein_coding	1.52292
ENSMUSG00000007041.9	Clic1	chr17:35049966-35058749	+	protein_coding	1.52281
ENSMUSG00000084883.2	Ccdc85c	chr12:108203602-108275425	-	protein_coding	1.52273
ENSMUSG00000031848.15	Lsm4	chr8:70673248-70678752	+	protein_coding	1.52219
ENSMUSG00000036459.15	Wtip	chr7:34109543-34133268	-	protein_coding	1.52211
ENSMUSG00000015994.10	Fnta	chr8:25998722-26015650	-	protein_coding	1.52209
ENSMUSG00000015335.16	Zdhhc12	chr2:30090944-30093648	-	protein_coding	1.52209
ENSMUSG00000044005.13	Gls2	chr10:128194457-128210004	+	protein_coding	1.52202
ENSMUSG00000002308.15	Cd320	chr17:33843091-33849774	+	protein_coding	1.52106
ENSMUSG00000042428.6	Mgat3	chr15:80173721-80215519	+	protein_coding	1.52095
ENSMUSG00000062248.5	Cks2	chr13:51645232-51650660	+	protein_coding	1.52064
ENSMUSG00000045257.10	Morn2	chr17:80290203-80297476	+	protein_coding	1.52025
ENSMUSG00000024608.10	Rps14	chr18:60774510-60778546	+	protein_coding	1.52018
ENSMUSG00000024870.5	Rab1b	chr19:5099207-5106996	-	protein_coding	1.51975
ENSMUSG00000020973.7	Dnaaf2	chr12:69189087-69198429	-	protein_coding	1.51956
ENSMUSG00000030086.16	Chchd6	chr6:89383146-89595652	-	protein_coding	1.51941
ENSMUSG00000044339.12	Alkbh2	chr5:114123926-114128218	-	protein_coding	1.51874
ENSMUSG00000025066.9	Sfr1	chr19:47731756-47735588	+	protein_coding	1.51844
ENSMUSG00000027242.14	Wdr76	chr2:121506723-121544860	+	protein_coding	1.51825
ENSMUSG00000069273.2	Hist1h3e	chr13:23561534-23562369	-	protein_coding	1.51792
ENSMUSG00000061991.2	Hist1h2af	chr13:23533906-23534304	+	protein_coding	1.51792
ENSMUSG00000030677.8	Kif22	chr7:127027729-127042471	-	protein_coding	1.51736
ENSMUSG00000045382.6	Cxcr4	chr1:128588199-128592293	-	protein_coding	1.51718
ENSMUSG00000010054.4	Tusc2	chr9:107563255-107566112	+	protein_coding	1.51659
ENSMUSG00000039824.4	Myl6b	chr10:128494157-128498685	-	protein_coding	1.51642
ENSMUSG00000024429.9	Gnl1	chr17:35979851-35989462	+	protein_coding	1.51615
ENSMUSG00000034786.17	Gpsm3	chr17:34589806-34591754	+	protein_coding	1.51593
ENSMUSG00000035559.9	Mpv17l2	chr8:70758649-70760946	-	protein_coding	1.51588
ENSMUSG00000022323.11	Rida	chr15:34484021-34495255	-	protein_coding	1.51568
ENSMUSG00000027342.14	Pcna	chr2:132249162-132253314	-	protein_coding	1.51566
ENSMUSG00000001383.8	Zmat2	chr18:36793923-36799660	+	protein_coding	1.51563
ENSMUSG00000002477.4	Snrpd1	chr18:10617796-10628230	+	protein_coding	1.51495
ENSMUSG00000018923.13	Med11	chr11:70451919-70453727	+	protein_coding	1.51478
ENSMUSG00000026879.14	Gsn	chr2:35256380-35307892	+	protein_coding	1.51475
ENSMUSG00000036875.15	Dna2	chr10:62947026-62974185	+	protein_coding	1.51464
ENSMUSG00000056612.6	Ppp1r14b	chr19:6975048-6977324	+	protein_coding	1.51406
ENSMUSG00000035212.14	Leprot	chr4:101647718-101659364	+	protein_coding	1.51367
ENSMUSG00000051124.6	Gimap9	chr6:48676129-48679114	+	protein_coding	1.51355
ENSMUSG00000038812.16	Trmt112	chr19:6909698-6911049	+	protein_coding	1.513
ENSMUSG00000032047.5	Acat1	chr9:53580522-53610382	-	protein_coding	1.51255
ENSMUSG00000046718.8	Bst2	chr8:71534255-71537456	-	protein_coding	1.51242
ENSMUSG00000031824.15	6430548M08Rik	chr8:120114152-120165306	+	protein_coding	1.51214
ENSMUSG00000027368.6	Dusp2	chr2:127336159-127338376	+	protein_coding	1.51177
ENSMUSG00000020956.14	Dtd2	chr12:51988312-52006501	-	protein_coding	1.51173
ENSMUSG00000070394.10	Tmem256	chr11:69838514-69839618	+	protein_coding	1.51159
ENSMUSG00000038816.14	Ctnnal1	chr4:56810935-56865188	-	protein_coding	1.51103
ENSMUSG00000048440.15	Cyp4f16	chr17:32536558-32551798	+	protein_coding	1.50987
ENSMUSG00000025792.9	Slc25a10	chr11:120491840-120499187	+	protein_coding	1.50976
ENSMUSG00000021591.8	Glrx	chr13:75839868-75850154	+	protein_coding	1.50959
ENSMUSG00000016427.7	Ndufa1	chrX:37187588-37191163	-	protein_coding	1.50916
ENSMUSG00000038332.13	Sesn1	chr10:41809935-41908424	+	protein_coding	1.50916
ENSMUSG00000050332.7	Amer1	chrX:95420318-95444872	-	protein_coding	1.50852
ENSMUSG00000045519.15	Zfp560	chr9:20345136-20385177	-	protein_coding	1.50852
ENSMUSG00000014856.12	Tmem208	chr8:105326354-105335219	+	protein_coding	1.50819
ENSMUSG00000035900.18	Gramd4	chr15:86057695-86137634	+	protein_coding	1.50706
ENSMUSG00000020949.9	Fkbp3	chr12:65062424-65074007	-	protein_coding	1.50706
ENSMUSG00000089984.7	Fbxo24	chr5:137612503-137629002	-	protein_coding	1.50665
ENSMUSG00000012519.14	Mlkl	chr8:111311797-111338177	-	protein_coding	1.50657
ENSMUSG00000073435.10	Nme3	chr17:24896500-24897522	+	protein_coding	1.50645
ENSMUSG00000078139.3	AK157302	chr13:21495223-21497146	+	protein_coding	1.50595
ENSMUSG00000024213.13	Nudt3	chr17:27579382-27623465	-	protein_coding	1.5057
ENSMUSG00000022440.8	C1qtnf6	chr15:78523346-78529625	-	protein_coding	1.50489
ENSMUSG00000027018.11	Hat1	chr2:71388958-71441622	+	protein_coding	1.50462
ENSMUSG00000024194.15	Cuta	chr17:26937973-26939478	-	protein_coding	1.5039
ENSMUSG00000078923.10	Ube2v1	chr2:167607638-167632095	-	protein_coding	1.50315
ENSMUSG00000067713.6	Prkag1	chr15:98812798-98831508	-	protein_coding	1.50266
ENSMUSG00000048481.15	Mypop	chr7:18991245-19001766	+	protein_coding	1.50233
ENSMUSG00000029730.16	Mcm7	chr5:138164583-138172422	-	protein_coding	1.50228
ENSMUSG00000030019.6	Fbxl14	chr6:119479668-119482630	+	protein_coding	1.50222
ENSMUSG00000024691.13	Fam111a	chr19:12545740-12589768	+	protein_coding	1.50222
ENSMUSG00000028563.16	Tm2d1	chr4:98355370-98383306	-	protein_coding	1.50218
ENSMUSG00000027935.14	Rab13	chr3:90213695-90226385	+	protein_coding	1.50215
ENSMUSG00000054863.8	Fam19a5	chr15:87625230-87759336	+	protein_coding	1.50168
ENSMUSG00000027861.13	Casq2	chr3:102086415-102146514	+	protein_coding	1.50118
ENSMUSG00000044080.9	S100a1	chr3:90511034-90514392	-	protein_coding	1.50076
ENSMUSG00000029175.17	Slc35f6	chr5:30647933-30659729	+	protein_coding	1.5005
ENSMUSG00000045690.8	Wdr89	chr12:75630596-75669537	-	protein_coding	1.50025

## Sheet: down_anta_vs_NC
Supplementary Table 3. List of differentially expressed mRNAs in anta- or NC-treated cardiomyocytes.
Track_id	Gene_Name	Locus	Strand	Gene_Type	Fold_Change
ENSMUSG00000103332.1	Pcdhga2	chr18:37668953-37841870	+	protein_coding	0.0696547
ENSMUSG00000103585.1	Pcdhgb4	chr18:37720369-37841870	+	protein_coding	0.132723
ENSMUSG00000026628.13	Atf3	chr1:191170296-191218039	-	protein_coding	0.133001
ENSMUSG00000038508.7	Gdf15	chr8:70629393-70632456	-	protein_coding	0.136024
ENSMUSG00000069873.4	4930438A08Rik	chr11:58274799-58294289	+	protein_coding	0.149398
ENSMUSG00000039518.7	Cdsn	chr17:35552128-35557180	+	protein_coding	0.149404
ENSMUSG00000020300.14	Cpeb4	chr11:31872211-31935634	+	protein_coding	0.168056
ENSMUSG00000020964.14	Sel1l	chr12:91806043-91849157	-	protein_coding	0.16956
ENSMUSG00000068566.12	Myadm	chr7:3289080-3300442	+	protein_coding	0.17316
ENSMUSG00000006014.16	Prg4	chr1:150449412-150466165	-	protein_coding	0.177117
ENSMUSG00000028527.18	Ak4	chr4:101419277-101466995	+	protein_coding	0.184894
ENSMUSG00000025408.15	Ddit3	chr10:127290774-127296288	+	protein_coding	0.193691
ENSMUSG00000030208.15	Emp1	chr6:135362545-135383173	+	protein_coding	0.194147
ENSMUSG00000031770.16	Herpud1	chr8:94386438-94395377	+	protein_coding	0.194507
ENSMUSG00000089739.2	Gm20431	chr2:167607850-167661496	-	protein_coding	0.195178
ENSMUSG00000098387.2	Pet117	chr2:144368996-144373721	+	protein_coding	0.195358
ENSMUSG00000047686.9	Rtl3	chrX:106837082-106840644	-	protein_coding	0.198926
ENSMUSG00000022893.14	Adamts1	chr16:85793827-85803113	-	protein_coding	0.208725
ENSMUSG00000014905.4	Dnajb9	chr12:44205559-44210326	-	protein_coding	0.213717
ENSMUSG00000024121.13	Atp6v0c	chr17:24163866-24169702	-	protein_coding	0.219283
ENSMUSG00000040435.12	Ppp1r15a	chr7:45522916-45526268	-	protein_coding	0.219354
ENSMUSG00000051323.16	Pcdh19	chrX:133582860-133688987	-	protein_coding	0.219929
ENSMUSG00000026193.15	Fn1	chr1:71585520-71653200	-	protein_coding	0.226103
ENSMUSG00000036534.6	Slc38a7	chr8:95835920-95853539	-	protein_coding	0.228829
ENSMUSG00000039005.13	Tlr4	chr4:66827584-66930284	+	protein_coding	0.234201
ENSMUSG00000054693.14	Adam10	chr9:70678997-70780229	+	protein_coding	0.235501
ENSMUSG00000026456.18	Cyb5r1	chr1:134405559-134411740	+	protein_coding	0.239816
ENSMUSG00000056749.7	Nfil3	chr13:52967209-52981073	-	protein_coding	0.245835
ENSMUSG00000021831.9	Ero1l	chr14:45283087-45318771	-	protein_coding	0.246324
ENSMUSG00000032487.8	Ptgs2	chr1:150100031-150108227	+	protein_coding	0.248695
ENSMUSG00000028713.17	Cyp4b1	chr4:115624725-115647723	-	protein_coding	0.248735
ENSMUSG00000027313.3	Chac1	chr2:119351229-119354381	+	protein_coding	0.252731
ENSMUSG00000063873.10	Slc24a3	chr2:145167754-145642166	+	protein_coding	0.253614
ENSMUSG00000047824.13	Pygo2	chr3:89430214-89435128	+	protein_coding	0.254134
ENSMUSG00000032115.14	Hyou1	chr9:44379490-44392369	+	protein_coding	0.255589
ENSMUSG00000025823.9	Pdia4	chr6:47796141-47813430	-	protein_coding	0.2559
ENSMUSG00000049336.16	Tenm2	chr11:36006656-37235964	-	protein_coding	0.259203
ENSMUSG00000000435.1	Myf5	chr10:107482908-107486134	-	protein_coding	0.26002
ENSMUSG00000022228.14	Zscan26	chr13:21442180-21453730	-	protein_coding	0.262636
ENSMUSG00000050108.12	Bpifc	chr10:85959340-86011895	-	protein_coding	0.265222
ENSMUSG00000021756.12	Il6st	chr13:112464070-112510086	+	protein_coding	0.266528
ENSMUSG00000003814.8	Calr	chr8:84841850-84846934	-	protein_coding	0.267023
ENSMUSG00000017776.15	Crk	chr11:75679259-75706908	+	protein_coding	0.267243
ENSMUSG00000032553.14	Srprb	chr9:103188032-103202137	-	protein_coding	0.269334
ENSMUSG00000028542.17	Slc6a9	chr4:117834506-117875198	+	protein_coding	0.269865
ENSMUSG00000039474.13	Wfs1	chr5:36966104-36989205	-	protein_coding	0.270884
ENSMUSG00000064345.1	mt-Nd2	chrM:3914-4951	+	protein_coding	0.273349
ENSMUSG00000028261.13	Ndufaf4	chr4:24898083-24905001	+	protein_coding	0.277157
ENSMUSG00000028972.11	Car6	chr4:150187015-150201332	-	protein_coding	0.277227
ENSMUSG00000021751.13	Acox2	chr14:8225511-8259353	-	protein_coding	0.280442
ENSMUSG00000026674.9	Ddr2	chr1:169972307-170110762	-	protein_coding	0.281028
ENSMUSG00000005413.8	Hmox1	chr8:75093621-75100589	+	protein_coding	0.282298
ENSMUSG00000028751.13	Pla2g2e	chr4:138877942-138882817	+	protein_coding	0.283282
ENSMUSG00000028780.13	Sema3c	chr5:17574281-17730268	+	protein_coding	0.284946
ENSMUSG00000022652.6	Morc1	chr16:48431237-48630905	+	protein_coding	0.290249
ENSMUSG00000020473.13	Aebp1	chr11:5861947-5872088	+	protein_coding	0.293263
ENSMUSG00000022769.7	Sdf2l1	chr16:17130138-17132383	-	protein_coding	0.298161
ENSMUSG00000059108.4	Ifitm6	chr7:141015699-141017924	-	protein_coding	0.301075
ENSMUSG00000026478.14	Lamc1	chr1:153218922-153332786	-	protein_coding	0.302974
ENSMUSG00000029467.15	Atp2a2	chr5:122453513-122502225	-	protein_coding	0.307024
ENSMUSG00000025432.11	Avil	chr10:127000709-127020994	+	protein_coding	0.307629
ENSMUSG00000049929.7	Lpar4	chrX:106920625-106933900	+	protein_coding	0.308676
ENSMUSG00000038145.17	Snrk	chr9:122117266-122169702	+	protein_coding	0.309353
ENSMUSG00000024807.17	Syvn1	chr19:6046576-6053712	+	protein_coding	0.312014
ENSMUSG00000025355.7	Mmp19	chr10:128790910-128800824	+	protein_coding	0.312783
ENSMUSG00000028838.11	Extl1	chr4:134356372-134383850	-	protein_coding	0.315139
ENSMUSG00000041313.14	Slc7a1	chr5:148327410-148399904	-	protein_coding	0.315217
ENSMUSG00000036461.16	Elf1	chr14:79481194-79582494	+	protein_coding	0.315621
ENSMUSG00000048388.3	Fam171b	chr2:83812636-83883486	+	protein_coding	0.316257
ENSMUSG00000022811.16	Zfp148	chr16:33380775-33503903	+	protein_coding	0.316706
ENSMUSG00000032698.15	Lmo2	chr2:103957986-103981878	+	protein_coding	0.31891
ENSMUSG00000015943.11	Bola1	chr3:96196588-96219709	-	protein_coding	0.319004
ENSMUSG00000034109.15	Golim4	chr3:75875084-75956949	-	protein_coding	0.320177
ENSMUSG00000020522.13	Mfap3	chr11:57518664-57533815	+	protein_coding	0.322186
ENSMUSG00000048078.16	Tenm4	chr7:96171246-96911093	+	protein_coding	0.323038
ENSMUSG00000025340.14	Rabgef1	chr5:130171798-130214342	+	protein_coding	0.323512
ENSMUSG00000022144.3	Gdnf	chr15:7811011-7837575	+	protein_coding	0.325395
ENSMUSG00000027386.9	Fbln7	chr2:128862981-128897034	+	protein_coding	0.326279
ENSMUSG00000054293.10	A630033H20Rik	chrX:107148927-107173661	+	protein_coding	0.326872
ENSMUSG00000015714.11	Cers2	chr3:95314791-95323599	+	protein_coding	0.327796
ENSMUSG00000033207.6	Mamdc2	chr19:23302609-23448322	-	protein_coding	0.328789
ENSMUSG00000054409.5	Tmem74	chr15:43864646-43870036	-	protein_coding	0.329425
ENSMUSG00000020788.15	Atp2a3	chr11:72961169-72993044	+	protein_coding	0.331074
ENSMUSG00000035969.15	Rusc2	chr4:43381979-43427088	+	protein_coding	0.331664
ENSMUSG00000059486.11	Kbtbd2	chr6:56777524-56797813	-	protein_coding	0.332066
ENSMUSG00000029314.14	Gpat3	chr5:100845713-100899102	+	protein_coding	0.333662
ENSMUSG00000105340.4	Gm42878	chr5:121518613-121545482	-	protein_coding	0.338204
ENSMUSG00000024143.14	Rhoq	chr17:86963082-87000069	+	protein_coding	0.339513
ENSMUSG00000039840.7	Epg5	chr18:77938467-78035027	+	protein_coding	0.341619
ENSMUSG00000005982.13	Naa60	chr16:3872375-3904780	+	protein_coding	0.341929
ENSMUSG00000036333.11	Kidins220	chr12:24974925-25063152	+	protein_coding	0.342011
ENSMUSG00000025579.14	Gaa	chr11:119267887-119285454	+	protein_coding	0.343574
ENSMUSG00000103037.1	Pcdhgb1	chr18:37680233-37841870	+	protein_coding	0.345146
ENSMUSG00000020397.15	Med7	chr11:46436925-46442721	+	protein_coding	0.346383
ENSMUSG00000038550.10	Ciart	chr3:95878503-95882251	-	protein_coding	0.346514
ENSMUSG00000020142.12	Slc1a4	chr11:20302180-20332713	-	protein_coding	0.348661
ENSMUSG00000053684.8	BC048403	chr10:121739937-121752878	+	protein_coding	0.349729
ENSMUSG00000091243.2	Vgll3	chr16:65815257-65866368	+	protein_coding	0.350074
ENSMUSG00000004789.10	Dlst	chr12:85110833-85134845	+	protein_coding	0.350366
ENSMUSG00000003032.8	Klf4	chr4:55527143-55532466	-	protein_coding	0.35047
ENSMUSG00000026663.6	Atf6	chr1:170704674-170867771	-	protein_coding	0.350908
ENSMUSG00000037211.12	Spry1	chr3:37639947-37644598	+	protein_coding	0.352662
ENSMUSG00000039852.17	Rere	chr4:150281646-150621966	+	protein_coding	0.352818
ENSMUSG00000000278.10	Scpep1	chr11:88924020-88955465	-	protein_coding	0.353429
ENSMUSG00000026430.16	Rassf5	chr1:131176410-131245258	-	protein_coding	0.355197
ENSMUSG00000039997.16	Ifi203	chr1:173920407-173942672	-	protein_coding	0.355247
ENSMUSG00000021203.15	Otub2	chr12:103388682-103406350	+	protein_coding	0.355919
ENSMUSG00000098530.1	Gm28051	chr12:102719975-102757765	-	protein_coding	0.35628
ENSMUSG00000021226.7	Acot2	chr12:83987861-83993873	+	protein_coding	0.35744
ENSMUSG00000027465.13	Tbc1d20	chr2:152293828-152313996	+	protein_coding	0.359663
ENSMUSG00000025185.14	Loxl4	chr19:42593982-42612813	-	protein_coding	0.361459
ENSMUSG00000020614.13	Fam20a	chr11:109669749-109722279	-	protein_coding	0.362891
ENSMUSG00000020256.14	Aldh1l2	chr10:83487450-83534140	-	protein_coding	0.363382
ENSMUSG00000055172.10	C1ra	chr6:124512405-124523443	+	protein_coding	0.364116
ENSMUSG00000025477.14	Inpp5a	chr7:139389109-139579652	+	protein_coding	0.36448
ENSMUSG00000019899.16	Lama2	chr10:26980036-27619758	-	protein_coding	0.364697
ENSMUSG00000024376.6	Epb41l4a	chr18:33796327-34007206	-	protein_coding	0.365181
ENSMUSG00000031278.12	Acsl4	chrX:142317993-142390535	-	protein_coding	0.36586
ENSMUSG00000030747.5	Dgat2	chr7:99153658-99182719	-	protein_coding	0.366034
ENSMUSG00000027204.13	Fbn1	chr2:125300594-125507993	-	protein_coding	0.36669
ENSMUSG00000041762.16	Gpr155	chr2:73341506-73386572	-	protein_coding	0.36695
ENSMUSG00000027068.6	Dhrs9	chr2:69380445-69404533	+	protein_coding	0.36753
ENSMUSG00000019087.13	Atp6ap1	chrX:74297097-74304721	+	protein_coding	0.367543
ENSMUSG00000023272.3	Creld2	chr15:88819646-88826681	+	protein_coding	0.367765
ENSMUSG00000024065.7	Ehd3	chr17:73804841-73832093	+	protein_coding	0.367836
ENSMUSG00000020448.16	Rnf185	chr11:3415982-3452363	-	protein_coding	0.368348
ENSMUSG00000005125.12	Ndrg1	chr15:66929321-66969640	-	protein_coding	0.368614
ENSMUSG00000089960.1	Ugt1a1	chr1:88211959-88218997	+	protein_coding	0.370582
ENSMUSG00000022887.8	Masp1	chr16:23451785-23520590	-	protein_coding	0.371041
ENSMUSG00000035845.17	Alg12	chr15:88805244-88819318	-	protein_coding	0.372505
ENSMUSG00000103034.1	Gm8797	chr3:5750806-5751295	+	protein_coding	0.372904
ENSMUSG00000029238.11	Clock	chr5:76209868-76304792	-	protein_coding	0.372965
ENSMUSG00000024413.13	Npc1	chr18:12189693-12236400	-	protein_coding	0.372997
ENSMUSG00000111709.1	Gm3776	chr9:78257129-78269166	+	protein_coding	0.373452
ENSMUSG00000037185.8	Krt80	chr15:101349571-101370125	-	protein_coding	0.373478
ENSMUSG00000090326.1	Dthd1	chr5:62813823-62888308	+	protein_coding	0.373697
ENSMUSG00000028128.13	F3	chr3:121723537-121735048	+	protein_coding	0.374147
ENSMUSG00000040918.12	Slc19a2	chr1:164249046-164265385	+	protein_coding	0.374247
ENSMUSG00000038902.14	Pogz	chr3:94837567-94882326	+	protein_coding	0.374642
ENSMUSG00000010663.4	Fads1	chr19:10182888-10196870	+	protein_coding	0.374717
ENSMUSG00000059383.14	Gfral	chr9:76164102-76213657	-	protein_coding	0.375274
ENSMUSG00000021266.16	Wars	chr12:108860030-108894174	-	protein_coding	0.375962
ENSMUSG00000064367.1	mt-Nd5	chrM:11742-13565	+	protein_coding	0.376765
ENSMUSG00000068699.12	Flnc	chr6:29433256-29461883	+	protein_coding	0.377307
ENSMUSG00000021390.6	Ogn	chr13:49608046-49624501	+	protein_coding	0.377707
ENSMUSG00000031391.18	L1cam	chrX:73853778-73896105	-	protein_coding	0.378588
ENSMUSG00000022892.11	App	chr16:84949685-85173766	-	protein_coding	0.380561
ENSMUSG00000045312.12	Lhfpl2	chr13:94057796-94195409	+	protein_coding	0.380632
ENSMUSG00000031202.5	Rab39b	chrX:75572046-75578231	-	protein_coding	0.381098
ENSMUSG00000026142.15	Rhbdd1	chr1:82316452-82445366	+	protein_coding	0.381598
ENSMUSG00000074971.4	Fibin	chr2:110360917-110363183	-	protein_coding	0.38165
ENSMUSG00000035372.1	1810055G02Rik	chr19:3708333-3717881	+	protein_coding	0.382104
ENSMUSG00000014599.10	Csf1	chr3:107741048-107760469	-	protein_coding	0.382503
ENSMUSG00000019850.11	Tnfaip3	chr10:19000910-19015657	-	protein_coding	0.382624
ENSMUSG00000022159.16	Rab2b	chr14:52261759-52279545	-	protein_coding	0.383652
ENSMUSG00000054545.17	Ugt1a6a	chr1:88134809-88218997	+	protein_coding	0.384541
ENSMUSG00000010095.13	Slc3a2	chr19:8706882-8723369	-	protein_coding	0.386035
ENSMUSG00000046027.17	Stard5	chr7:83631959-83653127	+	protein_coding	0.38669
ENSMUSG00000020044.13	Timp3	chr10:86300372-86349506	+	protein_coding	0.387236
ENSMUSG00000032849.14	Abcc4	chr14:118482692-118706219	-	protein_coding	0.388019
ENSMUSG00000020048.13	Hsp90b1	chr10:86690209-86705509	-	protein_coding	0.38867
ENSMUSG00000021273.10	Fdft1	chr14:63145150-63179578	-	protein_coding	0.389266
ENSMUSG00000010205.11	Raver1	chr9:21074158-21092008	-	protein_coding	0.38964
ENSMUSG00000031591.14	Asah1	chr8:41340197-41374773	-	protein_coding	0.390815
ENSMUSG00000006205.13	Htra1	chr7:130936111-130985660	+	protein_coding	0.390967
ENSMUSG00000020412.16	Ascc2	chr11:4637747-4685699	+	protein_coding	0.392351
ENSMUSG00000033579.16	Fa2h	chr8:111345135-111393824	-	protein_coding	0.392663
ENSMUSG00000027357.16	Crls1	chr2:132846666-132866785	+	protein_coding	0.392887
ENSMUSG00000048058.17	Ldlrad3	chr2:101950203-102186385	-	protein_coding	0.393664
ENSMUSG00000021823.10	Vcl	chr14:20929398-21033676	+	protein_coding	0.393936
ENSMUSG00000022895.14	Ets2	chr16:95702075-95721051	+	protein_coding	0.394696
ENSMUSG00000024781.15	Lipa	chr19:34492318-34527474	-	protein_coding	0.395773
ENSMUSG00000097148.2	Gm3839	chr14:11280735-11356726	-	protein_coding	0.396059
ENSMUSG00000028465.16	Tln1	chr4:43531519-43562691	-	protein_coding	0.396915
ENSMUSG00000036938.17	Try5	chr6:41311233-41316841	-	protein_coding	0.396928
ENSMUSG00000037086.3	Prr32	chrX:45090904-45092791	+	protein_coding	0.397021
ENSMUSG00000061887.14	Ssbp3	chr4:106910701-107049694	+	protein_coding	0.397426
ENSMUSG00000019843.14	Fyn	chr10:39368855-39565381	+	protein_coding	0.397953
ENSMUSG00000064363.1	mt-Nd4	chrM:10167-11544	+	protein_coding	0.399113
ENSMUSG00000022307.15	Oxr1	chr15:41447482-41861048	+	protein_coding	0.399116
ENSMUSG00000064357.1	mt-Atp6	chrM:7927-8607	+	protein_coding	0.399996
ENSMUSG00000022564.6	Grina	chr15:76246807-76249904	+	protein_coding	0.400449
ENSMUSG00000031503.13	Col4a2	chr8:11312805-11449287	+	protein_coding	0.401003
ENSMUSG00000036390.8	Gadd45a	chr6:67035096-67037457	-	protein_coding	0.40138
ENSMUSG00000005124.9	Wisp1	chr15:66891320-66923201	+	protein_coding	0.401658
ENSMUSG00000022346.15	Myc	chr15:61985391-61990374	+	protein_coding	0.402127
ENSMUSG00000028893.8	Sesn2	chr4:132492032-132510501	-	protein_coding	0.403368
ENSMUSG00000032332.17	Col12a1	chr9:79598991-79718831	-	protein_coding	0.40415
ENSMUSG00000034707.7	Gns	chr10:121365090-121397249	+	protein_coding	0.404268
ENSMUSG00000040010.10	Slc7a5	chr8:121881150-121907694	-	protein_coding	0.404551
ENSMUSG00000027194.16	Ttc17	chr2:94300767-94406689	-	protein_coding	0.405934
ENSMUSG00000021733.10	Slc4a7	chr14:14702279-14799940	+	protein_coding	0.406146
ENSMUSG00000027460.7	Angpt4	chr2:151911210-151945337	+	protein_coding	0.406755
ENSMUSG00000074183.3	Gsta1	chr9:78230656-78242684	+	protein_coding	0.406878
ENSMUSG00000040258.6	Nxph4	chr10:127525473-127534559	-	protein_coding	0.407413
ENSMUSG00000020432.12	Tcn2	chr11:3917192-3932159	-	protein_coding	0.408218
ENSMUSG00000020484.18	Xbp1	chr11:5520659-5525893	+	protein_coding	0.408582
ENSMUSG00000052276.8	Ostn	chr16:27307489-27351212	+	protein_coding	0.408644
ENSMUSG00000033713.12	Foxn3	chr12:99190078-99563582	-	protein_coding	0.409833
ENSMUSG00000039568.6	Ubald1	chr16:4874778-4880315	-	protein_coding	0.410025
ENSMUSG00000018339.11	Gpx3	chr11:54902453-54910377	+	protein_coding	0.410477
ENSMUSG00000000628.10	Hk2	chr6:82725025-82774454	-	protein_coding	0.410559
ENSMUSG00000019804.12	Snx3	chr10:42502030-42535381	+	protein_coding	0.411014
ENSMUSG00000041164.15	Zmiz2	chr11:6389074-6406158	+	protein_coding	0.41201
ENSMUSG00000038168.5	P3h2	chr16:25959288-26105784	-	protein_coding	0.412273
ENSMUSG00000025969.15	Nrp2	chr1:62703285-62818695	+	protein_coding	0.412753
ENSMUSG00000041153.9	Osgin2	chr4:15997121-16013888	-	protein_coding	0.413662
ENSMUSG00000022462.6	Slc38a2	chr15:96687394-96699698	-	protein_coding	0.414368
ENSMUSG00000017679.16	Ttpal	chr2:163602314-163619013	+	protein_coding	0.416387
ENSMUSG00000039740.6	Alg2	chr4:47465067-47474333	-	protein_coding	0.416938
ENSMUSG00000030824.17	Nucb1	chr7:45490458-45510406	-	protein_coding	0.418118
ENSMUSG00000042133.16	Ppig	chr2:69722545-69754012	+	protein_coding	0.418236
ENSMUSG00000018412.16	Kansl1	chr11:104333229-104468861	-	protein_coding	0.418497
ENSMUSG00000092232.1	Gm20521	chr14:54883441-54898137	+	protein_coding	0.418909
ENSMUSG00000022742.5	Cpox	chr16:58670208-58680391	+	protein_coding	0.41903
ENSMUSG00000066026.14	Dhrs3	chr4:144892827-144928209	+	protein_coding	0.419771
ENSMUSG00000027397.14	Slc20a1	chr2:129198764-129211616	+	protein_coding	0.420391
ENSMUSG00000029816.10	Gpnmb	chr6:49036546-49070929	+	protein_coding	0.423533
ENSMUSG00000027806.9	Tsc22d2	chr3:58414715-58466783	+	protein_coding	0.423543
ENSMUSG00000001506.10	Col1a1	chr11:94936224-94953042	+	protein_coding	0.423819
ENSMUSG00000002803.14	Btbd6	chr12:112976482-112978945	+	protein_coding	0.424308
ENSMUSG00000028680.14	Plk3	chr4:117128655-117133963	-	protein_coding	0.424357
ENSMUSG00000001119.7	Col6a1	chr10:76708792-76726168	-	protein_coding	0.424744
ENSMUSG00000027210.20	Meis2	chr2:115863064-116065839	-	protein_coding	0.425688
ENSMUSG00000047407.17	Tgif1	chr17:70844205-70853546	-	protein_coding	0.425884
ENSMUSG00000024664.4	Fads3	chr19:10041548-10059671	+	protein_coding	0.426172
ENSMUSG00000030551.14	Nr2f2	chr7:70351944-70366735	-	protein_coding	0.426339
ENSMUSG00000040520.7	Manea	chr4:26324506-26346891	-	protein_coding	0.427168
ENSMUSG00000036499.9	Eea1	chr10:95940650-96045518	+	protein_coding	0.427396
ENSMUSG00000109061.1	Map2k7	chr8:4238865-4251423	+	protein_coding	0.428697
ENSMUSG00000040813.16	Tex264	chr9:106658746-106685927	-	protein_coding	0.429773
ENSMUSG00000000753.15	Serpinf1	chr11:75409769-75422701	-	protein_coding	0.432325
ENSMUSG00000020850.14	Prpf8	chr11:75486816-75509449	+	protein_coding	0.432482
ENSMUSG00000057551.10	Zfp317	chr9:19622102-19649731	+	protein_coding	0.43278
ENSMUSG00000033213.16	AA467197	chr2:122636986-122641191	+	protein_coding	0.433975
ENSMUSG00000025198.16	Erlin1	chr19:44034944-44069785	-	protein_coding	0.43458
ENSMUSG00000029275.18	Gfi1	chr5:107716657-107726036	-	protein_coding	0.434697
ENSMUSG00000009376.15	Met	chr6:17463800-17573980	+	protein_coding	0.434976
ENSMUSG00000022744.12	Cldnd1	chr16:58727910-58734251	+	protein_coding	0.435863
ENSMUSG00000034708.11	Grn	chr11:102430315-102437048	+	protein_coding	0.438474
ENSMUSG00000047963.7	Stbd1	chr5:92603041-92606579	+	protein_coding	0.438508
ENSMUSG00000056050.12	Mia3	chr1:183326725-183369553	-	protein_coding	0.439061
ENSMUSG00000002733.8	Plekha3	chr2:76675281-76696828	+	protein_coding	0.439121
ENSMUSG00000021614.16	Vcan	chr13:89655312-89742509	-	protein_coding	0.439195
ENSMUSG00000039062.15	Anpep	chr7:79821803-79861059	-	protein_coding	0.43975
ENSMUSG00000042523.12	Dnal1	chr12:84114366-84147498	+	protein_coding	0.440087
ENSMUSG00000037580.10	Gch1	chr14:47153895-47189413	-	protein_coding	0.440844
ENSMUSG00000020303.2	Stc2	chr11:31357307-31370074	-	protein_coding	0.440971
ENSMUSG00000022351.14	Sqle	chr15:59315077-59331192	+	protein_coding	0.441576
ENSMUSG00000054136.5	Adm2	chr15:89322972-89324728	+	protein_coding	0.441923
ENSMUSG00000006024.13	Napa	chr7:16098458-16117975	+	protein_coding	0.442362
ENSMUSG00000006423.15	C330007P06Rik	chrX:36823737-36874111	-	protein_coding	0.443332
ENSMUSG00000033278.10	Ptprm	chr17:66666947-67354457	-	protein_coding	0.44483
ENSMUSG00000021236.16	Entpd5	chr12:84373857-84409029	-	protein_coding	0.445122
ENSMUSG00000024395.8	Lims2	chr18:31931325-31958619	+	protein_coding	0.447037
ENSMUSG00000000730.13	Dnmt3l	chr10:78041947-78063622	+	protein_coding	0.447818
ENSMUSG00000028145.9	Them4	chr3:94310089-94332540	+	protein_coding	0.44814
ENSMUSG00000001517.14	Foxm1	chr6:128362967-128376146	+	protein_coding	0.449077
ENSMUSG00000006705.12	Pknox1	chr17:31564749-31607684	+	protein_coding	0.449315
ENSMUSG00000021111.15	Papola	chr12:105784694-105838944	+	protein_coding	0.449567
ENSMUSG00000031513.8	Leprotl1	chr8:34135572-34147033	-	protein_coding	0.44995
ENSMUSG00000029860.16	Zyx	chr6:42349630-42360213	+	protein_coding	0.45039
ENSMUSG00000030717.9	Nupr1	chr7:126623249-126630861	-	protein_coding	0.451962
ENSMUSG00000026864.13	Hspa5	chr2:34771970-34777547	+	protein_coding	0.452414
ENSMUSG00000023951.17	Vegfa	chr17:46016993-46032369	-	protein_coding	0.452464
ENSMUSG00000089682.10	Bcl2l2	chr14:54883377-54888234	+	protein_coding	0.452906
ENSMUSG00000022032.14	Scara5	chr14:65666403-65764826	+	protein_coding	0.45321
ENSMUSG00000024843.15	Chka	chr19:3851773-3894369	+	protein_coding	0.453579
ENSMUSG00000032437.10	Stt3b	chr9:115242581-115310421	-	protein_coding	0.453607
ENSMUSG00000024436.16	Mrps18b	chr17:35910379-35916389	-	protein_coding	0.453655
ENSMUSG00000029826.14	Zc3hav1	chr6:38305286-38354603	-	protein_coding	0.453669
ENSMUSG00000028179.12	Cth	chr3:157894248-157925077	-	protein_coding	0.453843
ENSMUSG00000054509.7	Parp4	chr14:56575619-56659794	+	protein_coding	0.454181
ENSMUSG00000098650.1	Gm28048	chr11:22834744-22982090	-	protein_coding	0.454315
ENSMUSG00000009596.9	Taf7l	chrX:134460118-134476490	-	protein_coding	0.454397
ENSMUSG00000021680.8	Crhbp	chr13:95431371-95444924	-	protein_coding	0.454682
ENSMUSG00000037949.8	Ano10	chr9:122175874-122294423	-	protein_coding	0.454997
ENSMUSG00000030827.5	Fgf21	chr7:45613886-45615490	-	protein_coding	0.456286
ENSMUSG00000062232.14	Rapgef2	chr3:79062516-79286517	-	protein_coding	0.457702
ENSMUSG00000048234.13	Rnf149	chr1:39551296-39577405	-	protein_coding	0.458184
ENSMUSG00000032531.15	Amotl2	chr9:102716672-102733418	+	protein_coding	0.459362
ENSMUSG00000040118.15	Cacna2d1	chr5:15934691-16374511	+	protein_coding	0.459648
ENSMUSG00000039050.8	Osbpl2	chr2:180119306-180162680	+	protein_coding	0.459798
ENSMUSG00000017760.15	Ctsa	chr2:164832873-164841032	+	protein_coding	0.460612
ENSMUSG00000028195.4	Cyr61	chr3:145646976-145649981	-	protein_coding	0.460873
ENSMUSG00000031398.13	Plxna3	chrX:74329066-74344689	+	protein_coding	0.461466
ENSMUSG00000033809.14	Alg3	chr16:20605451-20610768	-	protein_coding	0.462068
ENSMUSG00000074746.2	Pdzd8	chr19:59296084-59345780	-	protein_coding	0.462173
ENSMUSG00000031996.17	Aplp2	chr9:31149557-31211815	-	protein_coding	0.462983
ENSMUSG00000037003.15	Tns2	chr15:102102988-102116401	+	protein_coding	0.463521
ENSMUSG00000064370.1	mt-Cytb	chrM:14145-15288	+	protein_coding	0.464512
ENSMUSG00000065947.3	mt-Nd4l	chrM:9877-10173	+	protein_coding	0.465133
ENSMUSG00000030894.5	Tpp1	chr7:105744811-105752235	-	protein_coding	0.465142
ENSMUSG00000052911.9	Lamb2	chr9:108479736-108490530	+	protein_coding	0.466303
ENSMUSG00000030835.6	Nomo1	chr7:46033698-46084212	+	protein_coding	0.466657
ENSMUSG00000006442.10	Srm	chr4:148591503-148594993	+	protein_coding	0.466865
ENSMUSG00000020241.13	Col6a2	chr10:76595762-76623630	-	protein_coding	0.467701
ENSMUSG00000032216.14	Nedd4	chr9:72662346-72749852	+	protein_coding	0.467726
ENSMUSG00000027276.7	Jag1	chr2:137081456-137116644	-	protein_coding	0.467847
ENSMUSG00000036036.15	Zfp57	chr17:37001163-37010635	+	protein_coding	0.468744
ENSMUSG00000032637.15	Atxn2l	chr7:126491708-126503437	-	protein_coding	0.469376
ENSMUSG00000055491.13	Pprc1	chr19:46044886-46072915	+	protein_coding	0.469533
ENSMUSG00000053460.8	Ggcx	chr6:72414308-72430712	+	protein_coding	0.469551
ENSMUSG00000025509.15	Pnpla2	chr7:141455198-141460743	+	protein_coding	0.469924
ENSMUSG00000048264.16	Dip2c	chr13:9276528-9668928	+	protein_coding	0.470045
ENSMUSG00000035504.16	Reep6	chr10:80329953-80336441	+	protein_coding	0.470127
ENSMUSG00000021186.9	Fbln5	chr12:101746565-101819055	-	protein_coding	0.470538
ENSMUSG00000001627.12	Ifrd1	chr12:40201567-40248504	-	protein_coding	0.470932
ENSMUSG00000046761.12	Fam83h	chr15:76001093-76014336	-	protein_coding	0.471092
ENSMUSG00000041058.15	Wwp1	chr4:19608303-19708993	-	protein_coding	0.471587
ENSMUSG00000068856.3	Sf3b4	chr3:96172332-96177564	+	protein_coding	0.471737
ENSMUSG00000028106.13	Rprd2	chr3:95760341-95818863	-	protein_coding	0.471887
ENSMUSG00000024552.15	Slc14a2	chr18:78146940-78209094	-	protein_coding	0.472062
ENSMUSG00000036067.12	Slc2a6	chr2:27021363-27027998	-	protein_coding	0.47262
ENSMUSG00000024231.14	Cul2	chr18:3382988-3436377	+	protein_coding	0.472817
ENSMUSG00000035354.9	Uvrag	chr7:98885021-99141141	-	protein_coding	0.472911
ENSMUSG00000031708.16	Tecr	chr8:83571698-83607971	-	protein_coding	0.472954
ENSMUSG00000057069.7	Ero1lb	chr13:12565874-12611396	+	protein_coding	0.473398
ENSMUSG00000022125.7	Cln5	chr14:103070216-103077628	+	protein_coding	0.474078
ENSMUSG00000031486.15	Adgra2	chr8:27085583-27123436	+	protein_coding	0.474294
ENSMUSG00000025959.13	Klf7	chr1:64029447-64122282	-	protein_coding	0.474756
ENSMUSG00000039242.10	B3galnt2	chr13:13954469-13999103	+	protein_coding	0.474758
ENSMUSG00000041439.15	Mfsd6	chr1:52656286-52727462	-	protein_coding	0.474933
ENSMUSG00000004460.16	Dnajb11	chr16:22857845-22879634	+	protein_coding	0.475198
ENSMUSG00000001918.17	Slc1a5	chr7:16781340-16798274	+	protein_coding	0.476026
ENSMUSG00000022136.8	Dnajc3	chr14:118937976-118981697	+	protein_coding	0.476234
ENSMUSG00000027248.13	Pdia3	chr2:121413775-121438687	+	protein_coding	0.476698
ENSMUSG00000047213.14	Ythdf3	chr3:16183212-16217037	+	protein_coding	0.476775
ENSMUSG00000026600.12	Soat1	chr1:156424525-156474331	-	protein_coding	0.477484
ENSMUSG00000036854.14	Hspb6	chr7:30552178-30555443	+	protein_coding	0.478248
ENSMUSG00000053436.14	Mapk14	chr17:28691342-28748404	+	protein_coding	0.478412
ENSMUSG00000027995.10	Tlr2	chr3:83836272-83841767	-	protein_coding	0.478524
ENSMUSG00000022687.12	Boc	chr16:44485049-44558897	-	protein_coding	0.478846
ENSMUSG00000043415.5	Otud1	chr2:19657752-19660583	+	protein_coding	0.479244
ENSMUSG00000028975.16	Pex14	chr4:148960535-149099876	-	protein_coding	0.479427
ENSMUSG00000029016.13	Clcn6	chr4:148004259-148038821	-	protein_coding	0.479745
ENSMUSG00000049940.7	Pgrmc2	chr3:41066326-41083046	-	protein_coding	0.480121
ENSMUSG00000024448.14	H2-M10.1	chr17:36322858-36326155	-	protein_coding	0.480179
ENSMUSG00000034636.9	Zyg11b	chr4:108229724-108301096	-	protein_coding	0.480476
ENSMUSG00000022044.14	Stmn4	chr14:66344296-66361680	+	protein_coding	0.481355
ENSMUSG00000019920.17	Lims1	chr10:58323466-58424691	+	protein_coding	0.482341
ENSMUSG00000013878.18	Rnf170	chr8:26119368-26151790	+	protein_coding	0.483201
ENSMUSG00000031447.7	Lamp1	chr8:13159161-13175338	+	protein_coding	0.483426
ENSMUSG00000005534.10	Insr	chr8:3122061-3279617	-	protein_coding	0.483736
ENSMUSG00000040123.17	Zmym5	chr14:56790585-56811716	-	protein_coding	0.484248
ENSMUSG00000026255.15	Efhd1	chr1:87264363-87310839	+	protein_coding	0.484403
ENSMUSG00000033159.14	Cnppd1	chr1:75134554-75142711	-	protein_coding	0.484729
ENSMUSG00000020137.5	Thap2	chr10:115368404-115384443	-	protein_coding	0.485037
ENSMUSG00000064358.1	mt-Co3	chrM:8607-9390	+	protein_coding	0.485436
ENSMUSG00000046798.14	Cldn12	chr5:5489537-5514958	-	protein_coding	0.485575
ENSMUSG00000026924.17	Sec16a	chr2:26409431-26445216	-	protein_coding	0.485954
ENSMUSG00000039158.11	Akna	chr4:63367125-63403354	-	protein_coding	0.48613
ENSMUSG00000004383.18	Large1	chr8:72814599-73353540	-	protein_coding	0.48667
ENSMUSG00000030002.15	Dusp11	chr6:85942268-85961667	-	protein_coding	0.487957
ENSMUSG00000029207.16	Apbb2	chr5:66298703-66618784	-	protein_coding	0.48822
ENSMUSG00000001520.12	Nrip2	chr6:128399296-128416427	+	protein_coding	0.490857
ENSMUSG00000030782.16	Tgfb1i1	chr7:128246812-128255699	+	protein_coding	0.49185
ENSMUSG00000032348.6	Gsta4	chr9:78182774-78209349	+	protein_coding	0.492365
ENSMUSG00000073489.6	Ifi204	chr1:173747293-173766943	-	protein_coding	0.492515
ENSMUSG00000064356.3	mt-Atp8	chrM:7766-7969	+	protein_coding	0.492683
ENSMUSG00000029580.14	Actb	chr5:142903115-142906754	-	protein_coding	0.492973
ENSMUSG00000027859.10	Ngf	chr3:102469919-102521013	+	protein_coding	0.493381
ENSMUSG00000107023.2	Gm42715	chr7:127519584-127567054	+	protein_coding	0.493913
ENSMUSG00000073096.11	Lrrc61	chr6:48554796-48570722	+	protein_coding	0.493913
ENSMUSG00000042688.16	Mapk6	chr9:75369062-75410005	-	protein_coding	0.49522
ENSMUSG00000057604.9	Lmcd1	chr6:112273758-112330425	+	protein_coding	0.495723
ENSMUSG00000025007.13	Aldh18a1	chr19:40550257-40588463	-	protein_coding	0.495869
ENSMUSG00000003316.14	Glg1	chr8:111154421-111259216	-	protein_coding	0.49633
ENSMUSG00000025544.13	Tm9sf2	chr14:122107038-122159604	+	protein_coding	0.496377
ENSMUSG00000024500.18	Ppp2r2b	chr18:42637432-43059471	-	protein_coding	0.496535
ENSMUSG00000040212.12	Emp3	chr7:45918023-45921404	-	protein_coding	0.496748
ENSMUSG00000000078.7	Klf6	chr13:5861482-5870394	+	protein_coding	0.496763
ENSMUSG00000020889.11	Nr1d1	chr11:98767932-98775333	-	protein_coding	0.49695
ENSMUSG00000028019.9	Pdgfc	chr3:81036416-81214040	+	protein_coding	0.496967
ENSMUSG00000017493.12	Igfbp4	chr11:99041244-99054392	+	protein_coding	0.497857
ENSMUSG00000032902.1	Slc16a1	chr3:104638668-104658462	+	protein_coding	0.498255
ENSMUSG00000023977.15	Ubr2	chr17:46928295-47010556	-	protein_coding	0.498278
ENSMUSG00000020721.16	Helz	chr11:107547930-107693826	+	protein_coding	0.498406
ENSMUSG00000003847.16	Nfat5	chr8:107293470-107379517	+	protein_coding	0.498542
ENSMUSG00000018707.13	Dync1h1	chr12:110601452-110666945	+	protein_coding	0.498549
ENSMUSG00000042348.10	Arl15	chr13:113794505-114157461	+	protein_coding	0.498598
ENSMUSG00000031903.7	Pla2g15	chr8:106150399-106164715	+	protein_coding	0.498694
ENSMUSG00000015291.10	Gdi1	chrX:74304998-74311862	+	protein_coding	0.498732
ENSMUSG00000027589.14	Pcmtd2	chr2:181837854-181857461	+	protein_coding	0.498926
ENSMUSG00000042608.15	Stk40	chr4:126103957-126141029	+	protein_coding	0.499122
ENSMUSG00000024190.6	Dusp1	chr17:26505590-26508519	-	protein_coding	0.499549
ENSMUSG00000038546.9	Ranbp9	chr13:43402675-43481282	-	protein_coding	0.499643
ENSMUSG00000030671.9	Pde3b	chr7:114415281-114539251	+	protein_coding	0.499833
ENSMUSG00000079037.9	Prnp	chr2:131909928-131938429	+	protein_coding	0.499878
ENSMUSG00000004267.16	Eno2	chr6:124760053-124769673	-	protein_coding	0.500052
ENSMUSG00000022324.15	Matn2	chr15:34306677-34436273	+	protein_coding	0.500268
ENSMUSG00000056851.13	Pcbp2	chr15:102470632-102500059	+	protein_coding	0.50032
ENSMUSG00000078945.10	Naip2	chr13:100144063-100202092	-	protein_coding	0.500633
ENSMUSG00000026251.13	Chrnd	chr1:87190607-87200070	+	protein_coding	0.500944
ENSMUSG00000032435.9	Dync1li1	chr9:114688790-114724302	+	protein_coding	0.501141
ENSMUSG00000064341.1	mt-Nd1	chrM:2751-3707	+	protein_coding	0.502036
ENSMUSG00000005802.12	Slc30a4	chr2:122681233-122702663	-	protein_coding	0.502709
ENSMUSG00000063550.8	Nup98	chr7:102119398-102210176	-	protein_coding	0.502849
ENSMUSG00000026490.18	Cdc42bpa	chr1:179960472-180165603	+	protein_coding	0.503144
ENSMUSG00000027206.13	Cops2	chr2:125830304-125859139	-	protein_coding	0.503636
ENSMUSG00000009647.13	Mcu	chr10:59446984-59616692	-	protein_coding	0.503987
ENSMUSG00000029432.12	Nipsnap2	chr5:129725063-129758327	+	protein_coding	0.504236
ENSMUSG00000005667.8	Mthfd2	chr6:83305691-83325908	-	protein_coding	0.504617
ENSMUSG00000041935.10	AW549877	chr15:3982035-3995744	-	protein_coding	0.5047
ENSMUSG00000039234.11	Sec24d	chr3:123267455-123365641	+	protein_coding	0.504737
ENSMUSG00000015647.9	Lama5	chr2:180176373-180225859	-	protein_coding	0.504815
ENSMUSG00000004319.15	Clcn3	chr8:60910389-60983300	-	protein_coding	0.505313
ENSMUSG00000021732.14	Fgf10	chr13:118669791-118792115	+	protein_coding	0.505332
ENSMUSG00000048351.14	Coa7	chr4:108328140-108341544	+	protein_coding	0.505354
ENSMUSG00000025584.17	Pde8a	chr7:81213596-81334533	+	protein_coding	0.506102
ENSMUSG00000024270.11	Slc39a6	chr18:24579881-24603817	-	protein_coding	0.506541
ENSMUSG00000053334.6	Ficd	chr5:113735803-113740600	+	protein_coding	0.506624
ENSMUSG00000023169.14	Slc38a1	chr15:96571418-96642913	-	protein_coding	0.506945
ENSMUSG00000032252.14	Glce	chr9:62057248-62122655	-	protein_coding	0.50784
ENSMUSG00000043872.14	Zmym1	chr4:127047094-127061152	-	protein_coding	0.507895
ENSMUSG00000055912.8	Tmem150a	chr6:72355447-72359762	+	protein_coding	0.507969
ENSMUSG00000038267.15	Slc22a23	chr13:34179158-34345182	-	protein_coding	0.508145
ENSMUSG00000053819.16	Camk2d	chr3:126596302-126846326	+	protein_coding	0.508391
ENSMUSG00000029073.9	Cptp	chr4:155864723-155869440	-	protein_coding	0.508659
ENSMUSG00000037470.14	Uggt1	chr1:36140027-36244720	-	protein_coding	0.508732
ENSMUSG00000090272.8	Mndal	chr1:173849126-173942491	-	protein_coding	0.509049
ENSMUSG00000052727.6	Map1b	chr13:99421446-99516540	-	protein_coding	0.509321
ENSMUSG00000013160.7	Atp6v0d1	chr8:105524465-105566047	-	protein_coding	0.50974
ENSMUSG00000053641.9	Dennd4a	chr9:64811340-64919667	+	protein_coding	0.509818
ENSMUSG00000025746.11	Il6	chr5:30013114-30019981	+	protein_coding	0.509949
ENSMUSG00000029661.16	Col1a2	chr6:4504814-4541544	+	protein_coding	0.510427
ENSMUSG00000030536.10	Iqgap1	chr7:80711583-80825974	-	protein_coding	0.510449
ENSMUSG00000030089.15	Slc41a3	chr6:90604725-90646412	+	protein_coding	0.510719
ENSMUSG00000002052.6	Supt6	chr11:78206746-78245987	-	protein_coding	0.510721
ENSMUSG00000021948.17	Prkcd	chr14:30595354-30626210	-	protein_coding	0.510803
ENSMUSG00000018931.3	Natd1	chr11:60902246-60914750	-	protein_coding	0.510812
ENSMUSG00000036057.11	Ptpn23	chr9:110385082-110408213	-	protein_coding	0.511223
ENSMUSG00000055320.17	Tead1	chr7:112679318-112906807	+	protein_coding	0.511564
ENSMUSG00000031835.16	Mbtps1	chr8:119508156-119558735	-	protein_coding	0.512432
ENSMUSG00000024074.7	Crim1	chr17:78200248-78376592	+	protein_coding	0.512967
ENSMUSG00000005949.9	Ctns	chr11:73183596-73199042	-	protein_coding	0.513041
ENSMUSG00000063406.11	Tmed5	chr5:108106366-108132620	-	protein_coding	0.513331
ENSMUSG00000028920.9	Fbxo42	chr4:141147913-141204062	+	protein_coding	0.513429
ENSMUSG00000022477.12	Aco2	chr15:81872309-81915133	+	protein_coding	0.513842
ENSMUSG00000032076.19	Cadm1	chr9:47530173-47857637	+	protein_coding	0.514691
ENSMUSG00000052131.7	Akr1b7	chr6:34412334-34423142	+	protein_coding	0.514996
ENSMUSG00000079477.9	Rab7	chr6:87999106-88045270	-	protein_coding	0.515201
ENSMUSG00000031446.14	Cul4a	chr8:13105621-13147940	+	protein_coding	0.515268
ENSMUSG00000031700.11	Gpt2	chr8:85492576-85527560	+	protein_coding	0.515274
ENSMUSG00000062376.7	Borcs7	chr19:46689906-46703382	+	protein_coding	0.515454
ENSMUSG00000039361.11	Picalm	chr7:90130213-90213465	+	protein_coding	0.515847
ENSMUSG00000049553.11	Polr1a	chr6:71909053-71984935	+	protein_coding	0.5159
ENSMUSG00000064325.4	Hhip	chr8:79965851-80058006	-	protein_coding	0.516135
ENSMUSG00000026956.15	Uap1l1	chr2:25359889-25365682	-	protein_coding	0.516679
ENSMUSG00000061175.11	Fnip2	chr3:79455974-79567796	-	protein_coding	0.516894
ENSMUSG00000054855.13	Rnd1	chr15:98663421-98677461	-	protein_coding	0.51728
ENSMUSG00000028364.15	Tnc	chr4:63959785-64047015	-	protein_coding	0.517579
ENSMUSG00000022508.5	Bcl6	chr16:23965052-23988852	-	protein_coding	0.517594
ENSMUSG00000024423.5	Impact	chr18:12972252-12992948	+	protein_coding	0.518019
ENSMUSG00000053101.3	Gpr141	chr13:19749682-19824257	-	protein_coding	0.518362
ENSMUSG00000038910.6	Plcl2	chr17:50509547-50688493	+	protein_coding	0.518442
ENSMUSG00000078622.8	Ccdc47	chr11:106197408-106216344	-	protein_coding	0.518541
ENSMUSG00000022364.14	Tbc1d31	chr15:57912199-57970067	+	protein_coding	0.518783
ENSMUSG00000022754.5	Tmem45a	chr16:56805161-56886166	-	protein_coding	0.518799
ENSMUSG00000039910.10	Cited2	chr10:17723218-17725674	+	protein_coding	0.519037
ENSMUSG00000020260.9	Pofut2	chr10:77259218-77269575	+	protein_coding	0.519204
ENSMUSG00000022676.6	Snai2	chr16:14705852-14709395	+	protein_coding	0.519484
ENSMUSG00000029782.19	Tmem209	chr6:30479053-30509783	-	protein_coding	0.520098
ENSMUSG00000024513.16	Mbd2	chr18:70568189-70626131	+	protein_coding	0.5205
ENSMUSG00000044098.14	Rsbn1	chr3:103914120-103966636	+	protein_coding	0.520651
ENSMUSG00000027698.14	Nceh1	chr3:27182965-27284608	+	protein_coding	0.520775
ENSMUSG00000027082.15	Tfpi	chr2:84432855-84476775	-	protein_coding	0.521104
ENSMUSG00000023883.13	Phf10	chr17:14945009-14961273	-	protein_coding	0.521316
ENSMUSG00000030104.9	Edem1	chr6:108828641-108859356	+	protein_coding	0.521402
ENSMUSG00000005397.8	Nid1	chr13:13437551-13512269	+	protein_coding	0.521924
ENSMUSG00000050335.17	Lgals3	chr14:47367751-47386160	+	protein_coding	0.522314
ENSMUSG00000093445.7	Lrch4	chr5:137629121-137641099	+	protein_coding	0.522467
ENSMUSG00000021258.10	Ccnk	chr12:108179579-108203359	+	protein_coding	0.52285
ENSMUSG00000025190.13	Got1	chr19:43499752-43524605	-	protein_coding	0.522853
ENSMUSG00000041438.8	Utp4	chr8:106893636-106923088	+	protein_coding	0.522884
ENSMUSG00000022453.7	Naga	chr15:82329532-82338826	-	protein_coding	0.522919
ENSMUSG00000000627.15	Sema4f	chr6:82911885-82939769	-	protein_coding	0.522953
ENSMUSG00000020211.15	Sf3a2	chr10:80798198-80804924	+	protein_coding	0.523157
ENSMUSG00000095799.1	Gm8332	chr12:88249666-88250100	-	protein_coding	0.523744
ENSMUSG00000028708.16	Mknk1	chr4:115839198-115879250	+	protein_coding	0.524108
ENSMUSG00000052713.8	Zfp608	chr18:54888045-54990180	-	protein_coding	0.524331
ENSMUSG00000050157.6	Gm867	chr10:75937723-75940672	-	protein_coding	0.524336
ENSMUSG00000041112.16	Elmo1	chr13:20090596-20608353	+	protein_coding	0.525239
ENSMUSG00000025278.9	Flnb	chr14:7817957-7951588	+	protein_coding	0.525604
ENSMUSG00000020659.16	Cbll1	chr12:31484829-31499616	-	protein_coding	0.525606
ENSMUSG00000022292.16	Rrm2b	chr15:37923952-37961318	-	protein_coding	0.525895
ENSMUSG00000021281.15	Tnfaip2	chr12:111442469-111455018	+	protein_coding	0.525901
ENSMUSG00000027195.10	Hsd17b12	chr2:94032689-94157964	-	protein_coding	0.526069
ENSMUSG00000019966.18	Kitl	chr10:100015630-100100416	+	protein_coding	0.52624
ENSMUSG00000052533.14	Nup188	chr2:30286397-30344266	+	protein_coding	0.526474
ENSMUSG00000068040.10	Tm9sf4	chr2:153161303-153210466	+	protein_coding	0.526641
ENSMUSG00000000901.16	Mmp11	chr10:75923222-75936496	-	protein_coding	0.527199
ENSMUSG00000035545.13	Leng8	chr7:4137039-4148177	+	protein_coding	0.527301
ENSMUSG00000029119.9	Man2b2	chr5:36806921-36830653	-	protein_coding	0.52735
ENSMUSG00000016554.8	Eif3d	chr15:77958998-77970824	-	protein_coding	0.527749
ENSMUSG00000005886.14	Ncoa2	chr1:13139105-13374083	-	protein_coding	0.52778
ENSMUSG00000020648.3	Dus4l	chr12:31640050-31654826	-	protein_coding	0.52812
ENSMUSG00000022964.14	Tmem50b	chr16:91574503-91597800	-	protein_coding	0.528323
ENSMUSG00000023074.11	Mospd1	chrX:53344598-53370502	-	protein_coding	0.528553
ENSMUSG00000057963.9	Itpk1	chr12:102568582-102704930	-	protein_coding	0.528784
ENSMUSG00000090124.7	Ugt1a7c	chr1:88095062-88220002	+	protein_coding	0.528999
ENSMUSG00000026577.13	Blzf1	chr1:164289800-164307489	-	protein_coding	0.529454
ENSMUSG00000062683.11	Atp5g2	chr15:102662864-102672352	-	protein_coding	0.529889
ENSMUSG00000055723.6	Rras2	chr7:114046782-114117781	-	protein_coding	0.530345
ENSMUSG00000024875.4	Yif1a	chr19:5088538-5092879	+	protein_coding	0.530546
ENSMUSG00000041645.14	Ddx24	chr12:103407982-103425830	-	protein_coding	0.530741
ENSMUSG00000030067.17	Foxp1	chr6:98925338-99522721	-	protein_coding	0.531571
ENSMUSG00000063281.9	Zfp35	chr18:23989632-24005376	+	protein_coding	0.531731
ENSMUSG00000019849.11	Prep	chr10:45067203-45167198	+	protein_coding	0.53185
ENSMUSG00000109946.1	Brd3os	chr2:27442324-27444221	+	protein_coding	0.532447
ENSMUSG00000049232.3	Tigd2	chr6:59208870-59212033	+	protein_coding	0.53285
ENSMUSG00000040557.14	Mettl27	chr5:134932368-134942637	+	protein_coding	0.533099
ENSMUSG00000047412.16	Zbtb44	chr9:31030644-31075885	+	protein_coding	0.533342
ENSMUSG00000036160.13	Surf6	chr2:26888628-26902879	-	protein_coding	0.533364
ENSMUSG00000040997.13	Abhd4	chr14:54254188-54270637	+	protein_coding	0.534189
ENSMUSG00000004317.14	Clcn5	chrX:7153810-7319358	-	protein_coding	0.534682
ENSMUSG00000025232.8	Hexa	chr9:59539540-59565109	+	protein_coding	0.534687
ENSMUSG00000031924.4	Cyb5b	chr8:107150640-107187471	+	protein_coding	0.535013
ENSMUSG00000074796.10	Slc4a11	chr2:130684113-130697519	-	protein_coding	0.535625
ENSMUSG00000034993.7	Vat1	chr11:101458745-101466230	-	protein_coding	0.535895
ENSMUSG00000039100.10	March6	chr15:31455891-31531053	-	protein_coding	0.536587
ENSMUSG00000025403.5	Shmt2	chr10:127517123-127522444	-	protein_coding	0.536593
ENSMUSG00000040249.15	Lrp1	chr10:127538161-127621148	-	protein_coding	0.536594
ENSMUSG00000017707.9	Serinc3	chr2:163623272-163645131	-	protein_coding	0.536622
ENSMUSG00000027822.16	Slc33a1	chr3:63933507-63964768	-	protein_coding	0.536625
ENSMUSG00000008348.9	Ubc	chr5:125385965-125390202	-	protein_coding	0.536911
ENSMUSG00000026469.14	Xpr1	chr1:155275701-155417415	-	protein_coding	0.537278
ENSMUSG00000041642.18	Kif21b	chr1:136131389-136177998	+	protein_coding	0.53767
ENSMUSG00000074829.10	2010315B03Rik	chr9:124291804-124312696	-	protein_coding	0.537683
ENSMUSG00000020109.13	Dnajb12	chr10:59879556-59899302	+	protein_coding	0.537804
ENSMUSG00000033863.1	Klf9	chr19:23141226-23166911	+	protein_coding	0.537921
ENSMUSG00000110206.1	Flt3l	chr7:45129788-45136432	-	protein_coding	0.538408
ENSMUSG00000028763.17	Hspg2	chr4:137468769-137570630	+	protein_coding	0.538506
ENSMUSG00000044037.15	Als2cl	chr9:110879870-110900530	+	protein_coding	0.538649
ENSMUSG00000003198.10	Zfp959	chr17:55892093-55898928	+	protein_coding	0.53881
ENSMUSG00000031519.3	Asb5	chr8:54529580-54587842	+	protein_coding	0.538908
ENSMUSG00000026466.16	Tor1aip1	chr1:156004599-156036480	-	protein_coding	0.53908
ENSMUSG00000035376.9	Hacd2	chr16:35022421-35109175	+	protein_coding	0.539196
ENSMUSG00000024002.16	Brd4	chr17:32196274-32284722	-	protein_coding	0.539309
ENSMUSG00000031129.9	Slc9a9	chr9:94669909-95230445	+	protein_coding	0.539522
ENSMUSG00000028645.11	Slc2a1	chr4:119108711-119137983	+	protein_coding	0.539547
ENSMUSG00000060601.13	Nr1h2	chr7:44549616-44553951	-	protein_coding	0.539592
ENSMUSG00000030109.15	Slc6a12	chr6:121343076-121365775	+	protein_coding	0.539879
ENSMUSG00000039395.8	Mreg	chr1:72159442-72212307	-	protein_coding	0.539979
ENSMUSG00000034341.17	Wbp2	chr11:116078573-116086995	-	protein_coding	0.540055
ENSMUSG00000064307.13	Lrrc51	chr7:101912984-101933895	-	protein_coding	0.540163
ENSMUSG00000022255.16	Mtdh	chr15:34082694-34145624	+	protein_coding	0.540222
ENSMUSG00000081534.2	Slc48a1	chr15:97784355-97792692	+	protein_coding	0.540404
ENSMUSG00000017754.13	Pltp	chr2:164839518-164857711	-	protein_coding	0.540474
ENSMUSG00000003617.16	Cp	chr3:19957054-20009145	+	protein_coding	0.540969
ENSMUSG00000072964.14	Bhlhb9	chrX:135797594-135891081	+	protein_coding	0.541042
ENSMUSG00000007817.14	Zmiz1	chr14:25459185-25666743	+	protein_coding	0.541061
ENSMUSG00000021265.3	Slc25a29	chr12:108825873-108835883	-	protein_coding	0.541202
ENSMUSG00000019998.6	Stx7	chr10:24149302-24190222	+	protein_coding	0.541263
ENSMUSG00000020173.17	Cobl	chr11:12236608-12464960	-	protein_coding	0.541524
ENSMUSG00000025666.16	Tmem47	chrX:81070698-81097872	+	protein_coding	0.541637
ENSMUSG00000022894.5	Adamts5	chr16:85858170-85901125	-	protein_coding	0.541652
ENSMUSG00000038909.16	Kat7	chr11:95274259-95310246	-	protein_coding	0.541878
ENSMUSG00000024529.13	Lox	chr18:52516069-52529867	-	protein_coding	0.541999
ENSMUSG00000072623.6	Zfp9	chr6:118461950-118479320	-	protein_coding	0.542032
ENSMUSG00000032733.6	Snx33	chr9:56917193-56928371	-	protein_coding	0.542067
ENSMUSG00000001751.9	Naglu	chr11:101070012-101077672	+	protein_coding	0.542481
ENSMUSG00000052298.12	Cdc42se2	chr11:54717456-54787675	-	protein_coding	0.542692
ENSMUSG00000010392.8	Gosr1	chr11:76726602-76763579	-	protein_coding	0.542856
ENSMUSG00000028830.14	AU040320	chr4:126753544-126870070	+	protein_coding	0.543014
ENSMUSG00000042766.17	Trim46	chr3:89234177-89246309	-	protein_coding	0.543623
ENSMUSG00000040128.9	Pnrc1	chr4:33245423-33290163	-	protein_coding	0.543751
ENSMUSG00000026317.7	Cln8	chr8:14881335-14901720	+	protein_coding	0.543827
ENSMUSG00000019528.18	Gyg	chr3:20122084-20155317	-	protein_coding	0.544019
ENSMUSG00000053007.9	Creb5	chr6:53287270-53700376	+	protein_coding	0.544111
ENSMUSG00000035521.13	Gnptg	chr17:25233331-25240124	-	protein_coding	0.544159
ENSMUSG00000023885.8	Thbs2	chr17:14665500-14694262	-	protein_coding	0.544197
ENSMUSG00000042747.12	Krtcap2	chr3:89245966-89249906	+	protein_coding	0.544738
ENSMUSG00000024758.14	Rtn3	chr19:7425901-7483289	-	protein_coding	0.544876
ENSMUSG00000037278.9	Tmem97	chr11:78541817-78550777	-	protein_coding	0.544954
ENSMUSG00000028854.9	Slc9a1	chr4:133369706-133423702	+	protein_coding	0.545254
ENSMUSG00000027244.14	Atg13	chr2:91674618-91710576	-	protein_coding	0.545414
ENSMUSG00000054720.12	Lrrc8c	chr5:105519388-105613018	+	protein_coding	0.545689
ENSMUSG00000060301.6	2610008E11Rik	chr10:79064374-79097600	-	protein_coding	0.545822
ENSMUSG00000021171.8	Esyt2	chr12:116281196-116391050	+	protein_coding	0.545839
ENSMUSG00000045679.14	Pqlc3	chr12:16988648-17000408	-	protein_coding	0.546138
ENSMUSG00000047205.12	Dusp18	chr11:3895240-3901296	+	protein_coding	0.546165
ENSMUSG00000029407.10	Uso1	chr5:92137938-92202798	+	protein_coding	0.546623
ENSMUSG00000037722.8	Gnpnat1	chr14:45376334-45404913	-	protein_coding	0.54678
ENSMUSG00000018678.13	Sp2	chr11:96953341-96982959	-	protein_coding	0.547025
ENSMUSG00000026155.13	Smap1	chr1:23844846-23922317	-	protein_coding	0.547073
ENSMUSG00000062168.12	Ppef1	chrX:160623094-160735765	-	protein_coding	0.547183
ENSMUSG00000021156.17	Zmynd11	chr13:9684833-9765330	-	protein_coding	0.547239
ENSMUSG00000001630.13	Stk38l	chr6:146724995-146778812	+	protein_coding	0.547339
ENSMUSG00000068523.12	Gng5	chr3:146499807-146505572	+	protein_coding	0.547361
ENSMUSG00000030105.8	Arl8b	chr6:108783099-108825278	+	protein_coding	0.547377
ENSMUSG00000040648.14	Ppip5k2	chr1:97706048-97770411	-	protein_coding	0.547386
ENSMUSG00000052139.18	Babam2	chr5:31697684-32084962	+	protein_coding	0.547682
ENSMUSG00000031337.16	Mtm1	chrX:71210767-71315691	+	protein_coding	0.547721
ENSMUSG00000018378.13	Cuedc1	chr11:88098058-88194140	+	protein_coding	0.548347
ENSMUSG00000039191.12	Rbpj	chr5:53466152-53657362	+	protein_coding	0.548528
ENSMUSG00000048231.14	H2-M10.4	chr17:36458917-36462334	-	protein_coding	0.548578
ENSMUSG00000031502.11	Col4a1	chr8:11198423-11312826	-	protein_coding	0.548595
ENSMUSG00000036693.12	Nop14	chr5:34638536-34660148	-	protein_coding	0.549027
ENSMUSG00000059897.5	Zfp930	chr8:69209038-69230536	+	protein_coding	0.549089
ENSMUSG00000036501.6	Fam13b	chr18:34442352-34506823	-	protein_coding	0.549493
ENSMUSG00000033184.14	Tmed7	chr18:46560235-46597535	-	protein_coding	0.549853
ENSMUSG00000038521.17	C1s1	chr6:124530345-124542359	-	protein_coding	0.549974
ENSMUSG00000000552.9	Zfp385a	chr15:103313895-103340086	-	protein_coding	0.55008
ENSMUSG00000034714.9	Ttyh2	chr11:114675431-114720977	+	protein_coding	0.550178
ENSMUSG00000030082.14	Sec61a1	chr6:88503579-88518905	-	protein_coding	0.550499
ENSMUSG00000005198.15	Polr2a	chr11:69733997-69758637	-	protein_coding	0.550526
ENSMUSG00000024732.7	Ccdc86	chr19:10941481-10949266	-	protein_coding	0.550626
ENSMUSG00000027438.14	Napb	chr2:148693985-148732467	-	protein_coding	0.550799
ENSMUSG00000032116.18	Stt3a	chr9:36729344-36767679	-	protein_coding	0.55104
ENSMUSG00000036934.9	4921524J17Rik	chr8:85408759-85432833	-	protein_coding	0.551428
ENSMUSG00000022974.12	Paxbp1	chr16:91014037-91044543	-	protein_coding	0.55164
ENSMUSG00000032715.9	Trib3	chr2:152337422-152344032	-	protein_coding	0.551806
ENSMUSG00000025762.14	Larp1b	chr3:40950354-41040234	+	protein_coding	0.552027
ENSMUSG00000050295.4	Foxc1	chr13:31806633-31812476	+	protein_coding	0.552033
ENSMUSG00000015085.8	Entpd2	chr2:25395874-25401321	+	protein_coding	0.552205
ENSMUSG00000000440.12	Pparg	chr6:115360951-115490399	+	protein_coding	0.552356
ENSMUSG00000015653.13	Steap2	chr5:5664829-5694578	-	protein_coding	0.552387
ENSMUSG00000046062.5	Ppp1r15b	chr1:133131143-133139783	+	protein_coding	0.552498
ENSMUSG00000018906.14	P4ha2	chr11:54100095-54131665	+	protein_coding	0.552591
ENSMUSG00000033319.5	Fem1c	chr18:46501746-46525971	-	protein_coding	0.552813
ENSMUSG00000035049.3	Rrp12	chr19:41862852-41896153	-	protein_coding	0.553261
ENSMUSG00000033099.9	Nol12	chr15:78934933-78943634	+	protein_coding	0.553368
ENSMUSG00000055116.8	Arntl	chr7:113207465-113314126	+	protein_coding	0.553385
ENSMUSG00000075284.10	Wipf1	chr2:73429610-73529734	-	protein_coding	0.553496
ENSMUSG00000030615.12	Tmem126a	chr7:90450700-90457229	-	protein_coding	0.553537
ENSMUSG00000039542.16	Ncam1	chr9:49502136-49798925	-	protein_coding	0.553829
ENSMUSG00000028189.12	Ctbs	chr3:146449795-146465849	+	protein_coding	0.553869
ENSMUSG00000049800.13	Sertad2	chr11:20543253-20653021	+	protein_coding	0.553957
ENSMUSG00000061479.15	Snrpa	chr7:27187005-27196271	-	protein_coding	0.554583
ENSMUSG00000005897.14	Nr2c1	chr10:94148023-94197211	+	protein_coding	0.555025
ENSMUSG00000015143.15	Actn1	chr12:80167547-80260371	-	protein_coding	0.555268
ENSMUSG00000003402.14	Prkcsh	chr9:22002806-22014222	+	protein_coding	0.555325
ENSMUSG00000027422.15	Rrbp1	chr2:143947395-144011263	-	protein_coding	0.555446
ENSMUSG00000025920.19	Stau2	chr1:16228674-16520112	-	protein_coding	0.555555
ENSMUSG00000039384.8	Dusp10	chr1:184013302-184075636	+	protein_coding	0.555807
ENSMUSG00000021701.8	Plk2	chr13:110395046-110400844	+	protein_coding	0.556125
ENSMUSG00000022146.12	Osmr	chr15:6813577-6874969	-	protein_coding	0.556149
ENSMUSG00000026842.16	Abl1	chr2:31688376-31804227	+	protein_coding	0.55615
ENSMUSG00000033577.18	Myo6	chr9:80165031-80311729	+	protein_coding	0.556229
ENSMUSG00000022365.6	Derl1	chr15:57869502-57892448	-	protein_coding	0.55648
ENSMUSG00000022544.13	Eef2kmt	chr16:5244152-5255983	-	protein_coding	0.556607
ENSMUSG00000063656.6	Gm10135	chr5:72965808-72974702	-	protein_coding	0.556776
ENSMUSG00000032469.12	Dbr1	chr9:99575799-99584501	+	protein_coding	0.557196
ENSMUSG00000047126.17	Cltc	chr11:86694351-86757565	-	protein_coding	0.557239
ENSMUSG00000071180.5	Smim15	chr13:108044446-108049172	+	protein_coding	0.557648
ENSMUSG00000050705.15	2310061I04Rik	chr17:35892677-35897431	-	protein_coding	0.557718
ENSMUSG00000022636.13	Alcam	chr16:52248996-52454074	-	protein_coding	0.557819
ENSMUSG00000034543.14	Morc2a	chr11:3649494-3690477	+	protein_coding	0.557998
ENSMUSG00000043556.10	Fbxl7	chr15:26540459-26895580	-	protein_coding	0.558183
ENSMUSG00000068747.14	Sort1	chr3:108284082-108361511	+	protein_coding	0.558287
ENSMUSG00000020549.14	Elac2	chr11:64979038-65002069	+	protein_coding	0.55886
ENSMUSG00000021000.16	Ctage5	chr12:59095799-59191583	+	protein_coding	0.558895
ENSMUSG00000078612.9	Fyb2	chr4:104913456-105016863	+	protein_coding	0.559855
ENSMUSG00000040613.14	Apobec1	chr6:122577792-122602444	-	protein_coding	0.560064
ENSMUSG00000050395.8	Tnfsf15	chr4:63727084-63745113	-	protein_coding	0.56017
ENSMUSG00000026426.10	Arl8a	chr1:135146824-135156269	+	protein_coding	0.560312
ENSMUSG00000031381.16	Piga	chrX:164419787-164433916	+	protein_coding	0.560416
ENSMUSG00000027652.15	Ralgapb	chr2:158409848-158499253	+	protein_coding	0.560421
ENSMUSG00000027508.15	Pag1	chr3:9687479-9833679	-	protein_coding	0.560467
ENSMUSG00000020571.12	Pdia6	chr12:17266545-17284770	+	protein_coding	0.5607
ENSMUSG00000029501.14	Ankle2	chr5:110231004-110256651	+	protein_coding	0.560787
ENSMUSG00000017615.12	Tnfaip1	chr11:78522850-78536332	-	protein_coding	0.560918
ENSMUSG00000068663.13	Clec16a	chr16:10545339-10744878	+	protein_coding	0.561011
ENSMUSG00000030421.9	Uri1	chr7:37959992-38023551	-	protein_coding	0.561064
ENSMUSG00000048126.16	Col6a3	chr1:90765923-90843971	-	protein_coding	0.561146
ENSMUSG00000032193.9	Ldlr	chr9:21723483-21749919	+	protein_coding	0.561198
ENSMUSG00000027642.15	Rpn2	chr2:157279017-157326319	+	protein_coding	0.562106
ENSMUSG00000035441.14	Myo1d	chr11:80482126-80780025	-	protein_coding	0.562107
ENSMUSG00000028149.12	Rap1gds1	chr3:138925902-139075201	-	protein_coding	0.562287
ENSMUSG00000060477.14	Irak2	chr6:113638467-113695026	+	protein_coding	0.562448
ENSMUSG00000022663.3	Atg3	chr16:45158785-45188538	+	protein_coding	0.563295
ENSMUSG00000028430.14	Nol6	chr4:41114427-41124455	-	protein_coding	0.563345
ENSMUSG00000028238.6	Atp6v0d2	chr4:19876841-19922605	-	protein_coding	0.563358
ENSMUSG00000026867.18	Gapvd1	chr2:34674594-34755232	-	protein_coding	0.563783
ENSMUSG00000064289.15	Tank	chr2:61578585-61654171	+	protein_coding	0.563797
ENSMUSG00000043259.15	Fam13c	chr10:70440481-70558736	+	protein_coding	0.564178
ENSMUSG00000037242.8	Clic4	chr4:135213969-135272814	-	protein_coding	0.5643
ENSMUSG00000074896.3	Ifit3	chr19:34583531-34588731	+	protein_coding	0.564879
ENSMUSG00000029313.18	Aff1	chr5:103692374-103855322	+	protein_coding	0.564951
ENSMUSG00000021752.13	Kctd6	chr14:8214140-8223563	+	protein_coding	0.565142
ENSMUSG00000050953.10	Gja1	chr10:56377330-56402513	+	protein_coding	0.565399
ENSMUSG00000032834.11	Pwp2	chr10:78170909-78185149	-	protein_coding	0.565586
ENSMUSG00000040462.13	Os9	chr10:127095650-127121131	-	protein_coding	0.565866
ENSMUSG00000017831.7	Rab5a	chr17:53479234-53507671	+	protein_coding	0.565936
ENSMUSG00000026889.12	Rbm18	chr2:36116079-36136773	-	protein_coding	0.565948
ENSMUSG00000045594.10	Glb1	chr9:114401076-114474898	+	protein_coding	0.566411
ENSMUSG00000024601.8	Isoc1	chr18:58659482-58679570	+	protein_coding	0.566515
ENSMUSG00000002900.16	Lamb1	chr12:31265234-31329644	+	protein_coding	0.566793
ENSMUSG00000033382.14	Trappc8	chr18:20817223-20896093	-	protein_coding	0.56683
ENSMUSG00000037447.16	Arid5a	chr1:36307733-36324029	+	protein_coding	0.566899
ENSMUSG00000034187.18	Nsf	chr11:103821782-103954056	-	protein_coding	0.567206
ENSMUSG00000028760.16	Eif4g3	chr4:137993022-138208508	+	protein_coding	0.567401
ENSMUSG00000021388.14	Aspn	chr13:49544443-49567565	+	protein_coding	0.567636
ENSMUSG00000048376.6	F2r	chr13:95601803-95618487	-	protein_coding	0.567692
ENSMUSG00000022350.7	Washc5	chr15:59331997-59374167	-	protein_coding	0.567841
ENSMUSG00000113640.1	Adat3	chr10:80602880-80607654	+	protein_coding	0.568048
ENSMUSG00000059743.12	Fdps	chr3:89093588-89101959	-	protein_coding	0.56805
ENSMUSG00000079487.11	Med12	chrX:101274030-101297465	+	protein_coding	0.568704
ENSMUSG00000006906.10	Stambp	chr6:83543211-83572729	-	protein_coding	0.569118
ENSMUSG00000026958.13	Dpp7	chr2:25352276-25356359	-	protein_coding	0.569574
ENSMUSG00000048096.7	Lmod1	chr1:135324807-135368065	+	protein_coding	0.569947
ENSMUSG00000001576.14	Ergic1	chr17:26561489-26656931	+	protein_coding	0.570004
ENSMUSG00000009828.15	Ick	chr9:78109192-78172107	+	protein_coding	0.570038
ENSMUSG00000073725.8	Lmbrd1	chr1:24678630-24766301	+	protein_coding	0.570039
ENSMUSG00000041168.9	Lonp1	chr17:56614301-56626903	-	protein_coding	0.57051
ENSMUSG00000021244.15	Ylpm1	chr12:84996321-85070515	+	protein_coding	0.570599
ENSMUSG00000020859.16	Spag9	chr11:93996091-94126085	+	protein_coding	0.570765
ENSMUSG00000036327.18	Qsox2	chr2:26208637-26237525	-	protein_coding	0.571125
ENSMUSG00000025283.15	Sat1	chrX:155213132-155216449	-	protein_coding	0.571173
ENSMUSG00000000131.15	Xpo6	chr7:126101715-126200501	-	protein_coding	0.572496
ENSMUSG00000038774.9	Ascc3	chr10:50592669-50851485	+	protein_coding	0.572502
ENSMUSG00000025280.8	Polr3a	chr14:24448696-24487058	-	protein_coding	0.572518
ENSMUSG00000022139.17	Mbnl2	chr14:120275669-120431697	+	protein_coding	0.572529
ENSMUSG00000032507.15	Fbxl2	chr9:113963637-114046191	-	protein_coding	0.572564
ENSMUSG00000030766.15	Arhgap17	chr7:123279218-123369915	-	protein_coding	0.572644
ENSMUSG00000020812.17	1810032O08Rik	chr11:116671660-116675799	+	protein_coding	0.572809
ENSMUSG00000035133.9	Arhgap5	chr12:52503972-52571975	+	protein_coding	0.573571
ENSMUSG00000028291.7	Akirin2	chr4:34550937-34566908	+	protein_coding	0.57419
ENSMUSG00000078768.2	Zfp566	chr7:30077337-30090527	-	protein_coding	0.574884
ENSMUSG00000020576.10	Nbas	chr12:13269133-13583811	+	protein_coding	0.574936
ENSMUSG00000030087.11	Klf15	chr6:90462576-90475238	+	protein_coding	0.575129
ENSMUSG00000060519.11	Tor3a	chr1:156653617-156674356	-	protein_coding	0.575293
ENSMUSG00000039742.15	Fam71f1	chr6:29319140-29336019	+	protein_coding	0.575361
ENSMUSG00000011958.17	Bnip2	chr9:69989466-70008317	+	protein_coding	0.575644
ENSMUSG00000029380.11	Cxcl1	chr5:90891241-90893115	+	protein_coding	0.57568
ENSMUSG00000020694.16	Tlk2	chr11:105178807-105283959	+	protein_coding	0.575768
ENSMUSG00000000555.7	Itga5	chr15:103344286-103366763	-	protein_coding	0.576024
ENSMUSG00000027122.15	Arl14ep	chr2:106962527-106974424	-	protein_coding	0.576181
ENSMUSG00000078607.5	1810010H24Rik	chr11:107025681-107030443	+	protein_coding	0.57657
ENSMUSG00000013418.8	B4galnt2	chr11:95865943-95914891	-	protein_coding	0.576703
ENSMUSG00000053886.4	Sh2d4a	chr8:68276567-68347699	+	protein_coding	0.576899
ENSMUSG00000055024.12	Ep300	chr15:81585351-81652077	+	protein_coding	0.577197
ENSMUSG00000027245.11	Hypk	chr2:121453290-121458672	+	protein_coding	0.577255
ENSMUSG00000031328.15	Flna	chrX:74223461-74249820	-	protein_coding	0.57728
ENSMUSG00000026380.10	Tfcp2l1	chr1:118627945-118685168	+	protein_coding	0.577298
ENSMUSG00000025236.11	Adpgk	chr9:59291558-59324052	+	protein_coding	0.577303
ENSMUSG00000002083.13	Bbc3	chr7:16308393-16318205	+	protein_coding	0.577528
ENSMUSG00000054263.12	Lifr	chr15:7090614-7197489	+	protein_coding	0.577618
ENSMUSG00000046223.10	Plaur	chr7:24462484-24475968	+	protein_coding	0.577706
ENSMUSG00000022983.15	Scaf4	chr16:90228957-90284425	-	protein_coding	0.57771
ENSMUSG00000027678.17	Ncoa3	chr2:165992636-166073242	+	protein_coding	0.577736
ENSMUSG00000016534.15	Lamp2	chrX:38401357-38456454	-	protein_coding	0.577989
ENSMUSG00000008429.8	Herpud2	chr9:25108132-25151820	-	protein_coding	0.578044
ENSMUSG00000092534.8	Pagr1b	chr7:127001480-127016484	-	protein_coding	0.578086
ENSMUSG00000020882.17	Cacnb1	chr11:98001508-98023034	-	protein_coding	0.57858
ENSMUSG00000034731.10	Dgkh	chr14:78558750-78732776	-	protein_coding	0.578667
ENSMUSG00000031349.4	Nsdhl	chrX:72918557-72958514	+	protein_coding	0.578667
ENSMUSG00000053094.15	Tmem248	chr5:130217081-130243765	+	protein_coding	0.578867
ENSMUSG00000039952.15	Dag1	chr9:108204634-108263958	-	protein_coding	0.578915
ENSMUSG00000037031.10	Tspan15	chr10:62185396-62231251	-	protein_coding	0.578975
ENSMUSG00000079507.10	H2-Q1	chr17:35320405-35325099	+	protein_coding	0.579119
ENSMUSG00000026553.17	Copa	chr1:172082529-172122330	+	protein_coding	0.579485
ENSMUSG00000036503.13	Rnf13	chr3:57736062-57835233	+	protein_coding	0.579508
ENSMUSG00000004270.13	Lpcat3	chr6:124663027-124704418	+	protein_coding	0.579577
ENSMUSG00000055725.11	Paqr3	chr5:97082329-97111596	-	protein_coding	0.579616
ENSMUSG00000025026.14	Add3	chr19:53140445-53247399	+	protein_coding	0.580177
ENSMUSG00000071359.13	Tbpl1	chr10:22703879-22731938	-	protein_coding	0.580178
ENSMUSG00000023861.17	Mpc1	chr17:8282904-8297661	+	protein_coding	0.580233
ENSMUSG00000031642.9	Sh3rf1	chr8:61223872-61396071	+	protein_coding	0.58032
ENSMUSG00000043019.12	Edem3	chr1:151755371-151822051	+	protein_coding	0.580383
ENSMUSG00000035765.9	Dym	chr18:75018772-75286966	+	protein_coding	0.580394
ENSMUSG00000090231.10	Cfb	chr17:34856374-34862518	-	protein_coding	0.580469
ENSMUSG00000028108.15	Ecm1	chr3:95734147-95739569	-	protein_coding	0.580595
ENSMUSG00000028347.14	Tmeff1	chr4:48585174-48663131	+	protein_coding	0.580711
ENSMUSG00000037643.14	Prkci	chr3:30995747-31052959	+	protein_coding	0.581129
ENSMUSG00000037362.8	Nov	chr15:54745702-54754039	+	protein_coding	0.581271
ENSMUSG00000020715.9	Ern1	chr11:106394650-106487852	-	protein_coding	0.581715
ENSMUSG00000001962.8	Fam50a	chrX:74313033-74320149	+	protein_coding	0.581912
ENSMUSG00000020160.18	Meis1	chr11:18879817-19018985	-	protein_coding	0.582085
ENSMUSG00000032504.15	Pdcd6ip	chr9:113651744-113708259	-	protein_coding	0.582284
ENSMUSG00000031274.16	Col4a5	chrX:141475385-141689234	+	protein_coding	0.582569
ENSMUSG00000040407.17	Akap9	chr5:3928054-4081310	+	protein_coding	0.582806
ENSMUSG00000022500.14	Litaf	chr16:10959275-11066157	-	protein_coding	0.58332
ENSMUSG00000033335.17	Dnm2	chr9:21424908-21507759	+	protein_coding	0.583341
ENSMUSG00000036432.8	Siah2	chr3:58674938-58692400	-	protein_coding	0.583502
ENSMUSG00000099041.1	Gm28035	chr2:30240567-30282148	+	protein_coding	0.583569
ENSMUSG00000037400.17	Atp11b	chr3:35754106-35856276	+	protein_coding	0.583616
ENSMUSG00000019889.10	Ptprk	chr10:28074820-28597397	+	protein_coding	0.583662
ENSMUSG00000025178.8	Pi4k2a	chr19:42090435-42122218	+	protein_coding	0.583731
ENSMUSG00000022505.8	Emp2	chr16:10281749-10313968	-	protein_coding	0.583825
ENSMUSG00000019818.15	Cd164	chr10:41519414-41531048	+	protein_coding	0.58419
ENSMUSG00000026836.15	Acvr1	chr2:58388644-58567157	-	protein_coding	0.584335
ENSMUSG00000002103.15	Acp2	chr2:91202885-91214098	+	protein_coding	0.584416
ENSMUSG00000021144.14	Mta1	chr12:113098278-113137206	+	protein_coding	0.584507
ENSMUSG00000020818.16	Mfsd11	chr11:116852440-116875635	+	protein_coding	0.584572
ENSMUSG00000032238.17	Rora	chr9:68653786-69388246	+	protein_coding	0.584887
ENSMUSG00000031960.14	Aars	chr8:111033144-111057664	+	protein_coding	0.584941
ENSMUSG00000042507.15	Elmsan1	chr12:84149176-84218881	-	protein_coding	0.585012
ENSMUSG00000018677.9	Slc25a39	chr11:102402985-102407946	-	protein_coding	0.585115
ENSMUSG00000094724.7	Rnaset2b	chr17:6978860-7011299	+	protein_coding	0.585177
ENSMUSG00000041957.15	Pkp2	chr16:16213318-16272712	+	protein_coding	0.585234
ENSMUSG00000050541.14	Adra1b	chr11:43774606-43901210	-	protein_coding	0.585248
ENSMUSG00000027107.3	Chrna1	chr2:73563215-73580338	-	protein_coding	0.585384
ENSMUSG00000021418.15	Rpp40	chr13:35893472-35906359	-	protein_coding	0.58555
ENSMUSG00000005686.17	Ampd3	chr7:110768206-110812405	+	protein_coding	0.585766
ENSMUSG00000025246.13	Tbl1x	chrX:77511013-77662983	+	protein_coding	0.585909
ENSMUSG00000059430.14	Actg2	chr6:83512905-83536265	-	protein_coding	0.586397
ENSMUSG00000064210.7	Ano6	chr15:95790843-95974751	+	protein_coding	0.586679
ENSMUSG00000036087.18	Slain2	chr5:72914304-72978829	+	protein_coding	0.586795
ENSMUSG00000021109.13	Hif1a	chr12:73901375-73947530	+	protein_coding	0.586941
ENSMUSG00000037851.13	Iars	chr13:49682100-49734267	+	protein_coding	0.587022
ENSMUSG00000018999.14	Slc35b4	chr6:34153380-34177111	-	protein_coding	0.587098
ENSMUSG00000071748.2	Gm14698	chrX:68821093-68825318	+	protein_coding	0.587266
ENSMUSG00000025224.14	Gbf1	chr19:46152509-46286510	+	protein_coding	0.58734
ENSMUSG00000025409.14	Mbd6	chr10:127281956-127289018	-	protein_coding	0.587999
ENSMUSG00000042111.9	Ccdc115	chr1:34436670-34439672	-	protein_coding	0.588212
ENSMUSG00000019878.8	Hsf2	chr10:57486385-57513135	+	protein_coding	0.588266
ENSMUSG00000026535.9	Ifi202b	chr1:173962568-173982744	-	protein_coding	0.588305
ENSMUSG00000020472.14	Zkscan17	chr11:59485520-59526751	-	protein_coding	0.58839
ENSMUSG00000052062.14	Pard3b	chr1:61638824-62642284	+	protein_coding	0.588569
ENSMUSG00000024962.13	Vegfb	chr19:6982473-6987651	-	protein_coding	0.588598
ENSMUSG00000002679.14	Med6	chr12:81573557-81595008	-	protein_coding	0.588952
ENSMUSG00000096696.1	Zfp960	chr17:17064113-17089628	+	protein_coding	0.589016
ENSMUSG00000006169.19	Clint1	chr11:45852051-45910625	+	protein_coding	0.589075
ENSMUSG00000030785.8	Cox6a2	chr7:128205435-128206387	-	protein_coding	0.589238
ENSMUSG00000049422.7	Chchd10	chr10:75933130-75937747	+	protein_coding	0.589348
ENSMUSG00000022844.7	Pdia5	chr16:35397313-35490873	-	protein_coding	0.589365
ENSMUSG00000037408.10	Cnnm4	chr1:36471620-36508764	+	protein_coding	0.589444
ENSMUSG00000025255.18	Zfhx4	chr3:5218526-5415857	+	protein_coding	0.589616
ENSMUSG00000069114.8	Zbtb10	chr3:9250602-9285333	+	protein_coding	0.589674
ENSMUSG00000015619.10	Gata3	chr2:9857078-9890034	-	protein_coding	0.59036
ENSMUSG00000035469.17	Rcbtb1	chr14:59201209-59237265	+	protein_coding	0.590502
ENSMUSG00000036478.8	Btg1	chr10:96617006-96622809	+	protein_coding	0.590514
ENSMUSG00000006732.14	Mettl1	chr10:127041414-127046365	+	protein_coding	0.59091
ENSMUSG00000050144.13	Slc25a44	chr3:88410498-88425139	-	protein_coding	0.590935
ENSMUSG00000043542.12	Zc2hc1a	chr3:7503483-7553836	+	protein_coding	0.590962
ENSMUSG00000025586.17	Cpeb1	chr7:81347026-81455465	-	protein_coding	0.591153
ENSMUSG00000028557.10	Rnf11	chr4:109451098-109484728	-	protein_coding	0.591179
ENSMUSG00000029470.15	P2rx4	chr5:122707544-122729738	+	protein_coding	0.591318
ENSMUSG00000074781.5	Ube2n	chr10:95515145-95545657	+	protein_coding	0.591717
ENSMUSG00000022195.7	6030458C11Rik	chr15:12808177-12824649	-	protein_coding	0.591736
ENSMUSG00000029377.5	Ereg	chr5:91074622-91093646	+	protein_coding	0.591746
ENSMUSG00000026718.17	Stam	chr2:14074098-14149634	+	protein_coding	0.591838
ENSMUSG00000016664.14	Pacsin2	chr15:83375607-83464606	-	protein_coding	0.591852
ENSMUSG00000021906.14	Oxnad1	chr14:32085374-32103202	+	protein_coding	0.591951
ENSMUSG00000061666.6	Gdpd1	chr11:87033867-87074062	-	protein_coding	0.592753
ENSMUSG00000021120.11	Pigh	chr12:79080664-79089651	-	protein_coding	0.592813
ENSMUSG00000014867.9	Surf4	chr2:26920040-26933928	-	protein_coding	0.593121
ENSMUSG00000025404.15	R3hdm2	chr10:127380327-127499384	+	protein_coding	0.593314
ENSMUSG00000021482.10	Aaed1	chr13:64275280-64312710	-	protein_coding	0.593454
ENSMUSG00000039068.16	Zzz3	chr3:152395473-152462826	+	protein_coding	0.593706
ENSMUSG00000027737.10	Slc7a11	chr3:49892526-50443614	-	protein_coding	0.594053
ENSMUSG00000023010.14	Tmbim6	chr15:99392882-99410049	+	protein_coding	0.59414
ENSMUSG00000055561.9	Spink5	chr18:43963235-44022501	+	protein_coding	0.594683
ENSMUSG00000039782.14	Cpeb2	chr5:43233170-43289724	+	protein_coding	0.594698
ENSMUSG00000030265.14	Kras	chr6:145216699-145250239	-	protein_coding	0.595008
ENSMUSG00000021188.14	Trip11	chr12:101834043-101913267	-	protein_coding	0.595016
ENSMUSG00000030287.15	Itpr2	chr6:146108299-146502223	-	protein_coding	0.595073
ENSMUSG00000032624.15	Eml4	chr17:83350931-83480361	+	protein_coding	0.595179
ENSMUSG00000034457.10	Eda2r	chrX:97333840-97377216	-	protein_coding	0.595243
ENSMUSG00000022443.16	Myh9	chr15:77760587-77842175	-	protein_coding	0.595376
ENSMUSG00000046139.7	Patl1	chr19:11912399-11945096	+	protein_coding	0.595393
ENSMUSG00000089862.8	Umad1	chr6:8259288-8459470	+	protein_coding	0.595765
ENSMUSG00000021248.9	Tmed10	chr12:85340614-85374847	-	protein_coding	0.595848
ENSMUSG00000052151.12	Plpp2	chr10:79526430-79533796	-	protein_coding	0.595856
ENSMUSG00000005371.14	Fbxo11	chr17:87990859-88065291	-	protein_coding	0.595935
ENSMUSG00000046862.14	Pramef8	chr4:143412426-143421091	+	protein_coding	0.596027
ENSMUSG00000024978.10	Gpam	chr19:55069734-55099451	-	protein_coding	0.596327
ENSMUSG00000054843.8	Atrnl1	chr19:57611034-58133338	+	protein_coding	0.596395
ENSMUSG00000020034.7	Tcp11l2	chr10:84576626-84614359	+	protein_coding	0.596443
ENSMUSG00000023809.9	Rps6ka2	chr17:7170115-7303313	+	protein_coding	0.596527
ENSMUSG00000033021.16	Gmppa	chr1:75435930-75443179	+	protein_coding	0.596546
ENSMUSG00000024805.16	Pcgf5	chr19:36348309-36460970	+	protein_coding	0.596629
ENSMUSG00000026806.15	Ddx31	chr2:28840406-28905571	+	protein_coding	0.596682
ENSMUSG00000032714.6	Syde1	chr10:78584503-78591964	-	protein_coding	0.597213
ENSMUSG00000028069.16	Gpatch4	chr3:88043108-88055993	+	protein_coding	0.59727
ENSMUSG00000062609.13	Kcnj15	chr16:95257558-95300260	+	protein_coding	0.597351
ENSMUSG00000050989.9	Selenon	chr4:134537892-134552166	-	protein_coding	0.597448
ENSMUSG00000028161.17	Ppp3ca	chr3:136670124-136937727	+	protein_coding	0.597565
ENSMUSG00000026116.11	Tmem131	chr1:36792191-36943666	-	protein_coding	0.597715
ENSMUSG00000015839.6	Nfe2l2	chr2:75675513-75704641	-	protein_coding	0.597715
ENSMUSG00000075600.2	Zc3h3	chr15:75754432-75841915	-	protein_coding	0.59772
ENSMUSG00000030768.12	Disp1	chr1:183086266-183221522	-	protein_coding	0.597863
ENSMUSG00000037594.11	BC022687	chr12:112808937-112816252	+	protein_coding	0.597879
ENSMUSG00000071757.10	Zhx2	chr15:57694665-57839832	+	protein_coding	0.598024
ENSMUSG00000005148.8	Klf5	chr14:99298691-99315036	+	protein_coding	0.598121
ENSMUSG00000038780.14	Smurf1	chr5:144876495-144965847	-	protein_coding	0.598376
ENSMUSG00000021692.9	Dimt1	chr13:106947127-106960224	+	protein_coding	0.598408
ENSMUSG00000042719.17	Naa25	chr5:121397936-121444378	+	protein_coding	0.598575
ENSMUSG00000028059.15	Arhgef2	chr3:88605966-88648052	+	protein_coding	0.598596
ENSMUSG00000022377.16	Asap1	chr15:64086857-64382919	-	protein_coding	0.598607
ENSMUSG00000031841.19	Cdh13	chr8:118283733-119324921	+	protein_coding	0.598672
ENSMUSG00000020423.6	Btg2	chr1:134075170-134079120	-	protein_coding	0.598848
ENSMUSG00000002897.5	Il17ra	chr6:120463247-120487559	+	protein_coding	0.598985
ENSMUSG00000034563.16	Ccpg1	chr9:72985429-73016340	+	protein_coding	0.599384
ENSMUSG00000024982.10	Zdhhc6	chr19:55271291-55316032	-	protein_coding	0.600013
ENSMUSG00000071074.9	Yipf3	chr17:46248080-46252537	+	protein_coding	0.600086
ENSMUSG00000017721.15	Pigt	chr2:164497520-164508301	+	protein_coding	0.600093
ENSMUSG00000087141.1	Plcxd2	chr16:45959263-46010218	-	protein_coding	0.600186
ENSMUSG00000001323.17	Srr	chr11:74906359-74925948	-	protein_coding	0.600282
ENSMUSG00000019726.11	Lyst	chr13:13590397-13778803	+	protein_coding	0.600341
ENSMUSG00000054469.13	Lclat1	chr17:73107985-73243368	+	protein_coding	0.600357
ENSMUSG00000032349.13	Elovl5	chr9:77917364-77984519	+	protein_coding	0.600381
ENSMUSG00000041180.13	Hectd2	chr19:36554639-36621135	+	protein_coding	0.600425
ENSMUSG00000030157.5	Clec2d	chr6:129180615-129186534	+	protein_coding	0.600463
ENSMUSG00000036270.16	Edc4	chr8:105880881-105894908	+	protein_coding	0.600474
ENSMUSG00000026615.14	Eprs	chr1:185363044-185428360	+	protein_coding	0.600543
ENSMUSG00000006445.3	Epha2	chr4:141301240-141329384	+	protein_coding	0.600614
ENSMUSG00000016481.15	Cr1l	chr1:195097382-195131586	-	protein_coding	0.600828
ENSMUSG00000030494.13	Rhpn2	chr7:35334170-35392289	+	protein_coding	0.600864
ENSMUSG00000054604.7	Cggbp1	chr16:64851996-64859507	+	protein_coding	0.60094
ENSMUSG00000039787.13	Cercam	chr2:29869164-29882840	+	protein_coding	0.600987
ENSMUSG00000026837.15	Col5a1	chr2:27886425-28039514	+	protein_coding	0.601198
ENSMUSG00000028454.16	Pigo	chr4:43017635-43025819	-	protein_coding	0.601211
ENSMUSG00000034656.17	Cacna1a	chr8:84388440-84640246	+	protein_coding	0.601311
ENSMUSG00000020111.15	Micu1	chr10:59702477-59864132	+	protein_coding	0.601375
ENSMUSG00000022043.19	Trim35	chr14:66297031-66311424	+	protein_coding	0.601543
ENSMUSG00000064351.1	mt-Co1	chrM:5328-6872	+	protein_coding	0.601597
ENSMUSG00000026131.18	Dst	chr1:33908225-34308661	+	protein_coding	0.601706
ENSMUSG00000028049.15	Scamp3	chr3:89177473-89182765	+	protein_coding	0.601876
ENSMUSG00000028369.15	Svep1	chr4:58042442-58206859	-	protein_coding	0.601918
ENSMUSG00000028381.8	Ugcg	chr4:59189257-59222833	+	protein_coding	0.602162
ENSMUSG00000021770.11	Samd8	chr14:21750531-21798726	+	protein_coding	0.602222
ENSMUSG00000024604.7	Rbm22	chr18:60560736-60572810	+	protein_coding	0.602284
ENSMUSG00000036391.16	Sec24a	chr11:51692264-51763634	-	protein_coding	0.602409
ENSMUSG00000024501.19	Dpysl3	chr18:43320979-43438286	-	protein_coding	0.602607
ENSMUSG00000040463.16	Mybbp1a	chr11:72441355-72451768	+	protein_coding	0.60264
ENSMUSG00000031441.15	Atp11a	chr8:12757014-12868728	+	protein_coding	0.602761
ENSMUSG00000030095.10	Tmem43	chr6:91473703-91488463	+	protein_coding	0.602966
ENSMUSG00000047030.15	Spata2	chr2:167481133-167492887	-	protein_coding	0.602991
ENSMUSG00000013089.15	Etv5	chr16:22381309-22439719	-	protein_coding	0.603456
ENSMUSG00000020198.8	Ap3d1	chr10:80706956-80742264	-	protein_coding	0.603672
ENSMUSG00000034321.13	Exosc1	chr19:41922980-41933314	-	protein_coding	0.603737
ENSMUSG00000033581.16	Igf2bp2	chr16:22059009-22163299	-	protein_coding	0.603776
ENSMUSG00000072704.6	Smim10l1	chr6:133104909-133110899	+	protein_coding	0.603969
ENSMUSG00000039989.7	Cbx4	chr11:119077573-119086221	-	protein_coding	0.604389
ENSMUSG00000035914.11	Cd276	chr9:58524298-58555437	-	protein_coding	0.604538
ENSMUSG00000039908.14	Slc26a11	chr11:119355557-119381079	+	protein_coding	0.60457
ENSMUSG00000026980.15	Ly75	chr2:60292103-60383303	-	protein_coding	0.6046
ENSMUSG00000019768.16	Esr1	chr10:4611593-5005614	+	protein_coding	0.604959
ENSMUSG00000025068.7	Gsto1	chr19:47854970-47864790	+	protein_coding	0.604975
ENSMUSG00000063659.11	Zbtb18	chr1:177442351-177450764	+	protein_coding	0.605044
ENSMUSG00000070939.9	Tgfbrap1	chr1:43047200-43098637	-	protein_coding	0.605085
ENSMUSG00000032042.11	Srpr	chr9:35200175-35247973	+	protein_coding	0.605245
ENSMUSG00000039943.16	Plcb4	chr2:135659011-136014593	+	protein_coding	0.605485
ENSMUSG00000090439.2	Gm17455	chr10:60399726-60403559	+	protein_coding	0.605545
ENSMUSG00000031570.17	Plpp5	chr8:25720037-25724887	+	protein_coding	0.605691
ENSMUSG00000047250.13	Ptgs1	chr2:36230426-36252272	+	protein_coding	0.60584
ENSMUSG00000034248.7	Slc25a37	chr14:69241848-69285112	-	protein_coding	0.605862
ENSMUSG00000015672.4	Mrpl32	chr13:14608184-14613165	-	protein_coding	0.605993
ENSMUSG00000063234.4	Gpr84	chr15:103308236-103310438	-	protein_coding	0.606042
ENSMUSG00000037369.17	Kdm6a	chrX:18162575-18279936	+	protein_coding	0.60612
ENSMUSG00000034342.9	Cbl	chr9:44142976-44234049	-	protein_coding	0.606278
ENSMUSG00000056211.13	R3hdm1	chr1:128103301-128237736	+	protein_coding	0.606599
ENSMUSG00000021403.3	Serpinb9b	chr13:33027416-33041884	+	protein_coding	0.606819
ENSMUSG00000024826.14	Dpf2	chr19:5896516-5913010	-	protein_coding	0.606881
ENSMUSG00000019762.4	Iyd	chr10:3540240-3554877	+	protein_coding	0.60713
ENSMUSG00000027848.12	Olfml3	chr3:103722222-103738001	-	protein_coding	0.607382
ENSMUSG00000036580.15	Spg20	chr3:55112108-55137322	+	protein_coding	0.607591
ENSMUSG00000030345.16	Dyrk4	chr6:126876020-126921839	-	protein_coding	0.607607
ENSMUSG00000022498.16	Txndc11	chr16:11074911-11134650	-	protein_coding	0.607627
ENSMUSG00000032826.17	Ank2	chr3:126921612-127499350	-	protein_coding	0.607654
ENSMUSG00000040842.17	Szrd1	chr4:141113001-141139775	-	protein_coding	0.6078
ENSMUSG00000018736.14	Ndel1	chr11:68821434-68871858	-	protein_coding	0.607812
ENSMUSG00000021260.8	Hhipl1	chr12:108306270-108330869	+	protein_coding	0.6079
ENSMUSG00000001418.13	Glmp	chr3:88325023-88331313	+	protein_coding	0.607978
ENSMUSG00000014444.17	Piezo1	chr8:122481698-122551329	-	protein_coding	0.607986
ENSMUSG00000063808.14	Gpatch1	chr7:35276536-35318440	-	protein_coding	0.608195
ENSMUSG00000027803.14	Wwtr1	chr3:57455649-57575910	-	protein_coding	0.608242
ENSMUSG00000027317.8	Ppp1r14d	chr2:119218119-119229906	-	protein_coding	0.608442
ENSMUSG00000019802.13	Sec63	chr10:42761496-42832514	+	protein_coding	0.608483
ENSMUSG00000028646.16	Rragc	chr4:123917446-123936997	+	protein_coding	0.608561
ENSMUSG00000037887.11	Dusp8	chr7:142079490-142095843	-	protein_coding	0.608593
ENSMUSG00000027951.16	Adar	chr3:89715022-89753446	+	protein_coding	0.608761
ENSMUSG00000010936.11	Vac14	chr8:110618585-110720398	+	protein_coding	0.608764
ENSMUSG00000074483.2	Bglap	chr3:88383501-88384464	-	protein_coding	0.609049
ENSMUSG00000041846.15	Ppp4r3a	chr12:101039409-101083702	-	protein_coding	0.609376
ENSMUSG00000026584.14	Scyl3	chr1:163929100-163955126	+	protein_coding	0.609492
ENSMUSG00000027387.11	Zc3h8	chr2:128926268-128944077	-	protein_coding	0.609532
ENSMUSG00000033762.7	Recql4	chr15:76703553-76710559	-	protein_coding	0.609595
ENSMUSG00000026204.15	Ptprn	chr1:75247027-75264502	-	protein_coding	0.609641
ENSMUSG00000020620.14	Abca8b	chr11:109932190-109995845	-	protein_coding	0.609659
ENSMUSG00000039831.16	Arhgap29	chr3:121952541-122016753	+	protein_coding	0.609966
ENSMUSG00000001424.14	Snd1	chr6:28475139-28935162	+	protein_coding	0.610017
ENSMUSG00000024776.17	Stambpl1	chr19:34192229-34240333	+	protein_coding	0.610138
ENSMUSG00000110277.1	Gm45871	chr18:90579777-90592522	+	protein_coding	0.610148
ENSMUSG00000031808.7	Slc27a1	chr8:71568882-71587302	+	protein_coding	0.610187
ENSMUSG00000074151.13	Nlrc5	chr8:94434356-94527272	+	protein_coding	0.610232
ENSMUSG00000090083.10	Rnf8	chr17:29614790-29641664	+	protein_coding	0.610255
ENSMUSG00000045248.6	Med26	chr8:72494561-72548270	-	protein_coding	0.610299
ENSMUSG00000020263.14	Appl2	chr10:83600033-83648738	-	protein_coding	0.610347
ENSMUSG00000025316.16	Banp	chr8:121949750-122029258	+	protein_coding	0.610517
ENSMUSG00000028675.12	Pnrc2	chr4:135870918-135873850	-	protein_coding	0.610638
ENSMUSG00000035325.16	Sec31a	chr5:100361649-100416234	-	protein_coding	0.61092
ENSMUSG00000031568.16	Rwdd4a	chr8:47533664-47552955	+	protein_coding	0.611259
ENSMUSG00000073838.10	Tufm	chr7:126487361-126490731	+	protein_coding	0.611378
ENSMUSG00000056429.4	Tgoln1	chr6:72608432-72617000	-	protein_coding	0.611615
ENSMUSG00000022201.16	Zfr	chr15:12117831-12185683	+	protein_coding	0.611656
ENSMUSG00000020656.16	Grhl1	chr12:24572283-24617391	+	protein_coding	0.611865
ENSMUSG00000022305.13	Lrp12	chr15:39870589-39943994	-	protein_coding	0.612094
ENSMUSG00000024571.14	Gm16286	chr18:80206765-80212741	+	protein_coding	0.61216
ENSMUSG00000034586.14	Hid1	chr11:115347707-115367756	-	protein_coding	0.612361
ENSMUSG00000022010.19	Tsc22d1	chr14:76414961-76507765	+	protein_coding	0.612513
ENSMUSG00000028273.15	Pdlim5	chr3:142239590-142395696	-	protein_coding	0.612537
ENSMUSG00000024589.16	Nedd4l	chr18:64887705-65217831	+	protein_coding	0.61254
ENSMUSG00000027901.12	Dennd2d	chr3:106482405-106503030	+	protein_coding	0.612589
ENSMUSG00000026810.12	Dpm2	chr2:32570858-32573579	+	protein_coding	0.612687
ENSMUSG00000066036.14	Ubr4	chr4:139352609-139489588	+	protein_coding	0.613231
ENSMUSG00000007670.9	Khsrp	chr17:57021058-57031507	-	protein_coding	0.613444
ENSMUSG00000059552.13	Trp53	chr11:69580359-69591873	+	protein_coding	0.613468
ENSMUSG00000071047.5	Ces1a	chr8:93020214-93048192	-	protein_coding	0.613576
ENSMUSG00000015093.15	Clic3	chr2:25456838-25458776	+	protein_coding	0.613792
ENSMUSG00000016181.9	Diexf	chr1:193091104-193130272	-	protein_coding	0.614276
ENSMUSG00000063011.6	Msln	chr17:25748614-25754327	-	protein_coding	0.614356
ENSMUSG00000029094.12	Afap1	chr5:35893319-36003923	+	protein_coding	0.614439
ENSMUSG00000045205.16	Dpy19l4	chr4:11261315-11322137	-	protein_coding	0.614625
ENSMUSG00000031865.16	Dctn1	chr6:83165920-83200117	+	protein_coding	0.614985
ENSMUSG00000029480.13	Dhx37	chr5:125413858-125434121	-	protein_coding	0.615431
ENSMUSG00000047921.15	Trappc9	chr15:72589621-73061204	-	protein_coding	0.615477
ENSMUSG00000021939.8	Ctsb	chr14:63122462-63145923	+	protein_coding	0.61564
ENSMUSG00000057561.9	Eif1a	chr18:46597704-46610225	+	protein_coding	0.615828
ENSMUSG00000028433.14	Ubap2	chr4:41194313-41275144	-	protein_coding	0.616047
ENSMUSG00000020184.15	Mdm2	chr10:117688875-117710758	-	protein_coding	0.61621
ENSMUSG00000042182.16	Bend6	chr1:33852052-33907816	-	protein_coding	0.616354
ENSMUSG00000034243.16	Golgb1	chr16:36875140-36933085	+	protein_coding	0.616616
ENSMUSG00000055737.12	Ghr	chr15:3317760-3583492	-	protein_coding	0.61676
ENSMUSG00000021096.11	Ppm1a	chr12:72757455-72799819	+	protein_coding	0.616938
ENSMUSG00000039883.5	Lrrc17	chr5:21543559-21575904	+	protein_coding	0.616947
ENSMUSG00000035399.12	Oser1	chr2:163405822-163424697	-	protein_coding	0.617566
ENSMUSG00000028923.14	Necap2	chr4:141066512-141078357	-	protein_coding	0.617644
ENSMUSG00000058135.12	Gstm1	chr3:108012255-108017973	-	protein_coding	0.617699
ENSMUSG00000038235.4	F11r	chr1:171437535-171464603	+	protein_coding	0.617712
ENSMUSG00000026786.14	Apbb1ip	chr2:22774094-22875653	+	protein_coding	0.617838
ENSMUSG00000039463.14	Slc9a8	chr2:167421712-167477000	+	protein_coding	0.617852
ENSMUSG00000031253.15	Srpx2	chrX:133908426-133932446	+	protein_coding	0.618538
ENSMUSG00000079343.4	C1s2	chr6:124624625-124636085	-	protein_coding	0.618667
ENSMUSG00000042197.13	Zfp451	chr1:33761545-33814595	-	protein_coding	0.619316
ENSMUSG00000014959.12	Gorasp2	chr2:70661576-70712636	+	protein_coding	0.619326
ENSMUSG00000006369.14	Fbln1	chr15:85205949-85286535	+	protein_coding	0.619507
ENSMUSG00000033530.8	Ttc7b	chr12:100300770-100520826	-	protein_coding	0.619819
ENSMUSG00000022270.16	Retreg1	chr15:25843180-25973687	+	protein_coding	0.619867
ENSMUSG00000046733.7	Gprc5a	chr6:135065651-135084709	+	protein_coding	0.619952
ENSMUSG00000071650.5	Ganab	chr19:8898090-8916663	+	protein_coding	0.619959
ENSMUSG00000066306.13	Numa1	chr7:101934111-102014964	+	protein_coding	0.61997
ENSMUSG00000035992.15	Fnip1	chr11:54438199-54518235	+	protein_coding	0.620168
ENSMUSG00000029598.12	Plbd2	chr5:120483282-120503625	-	protein_coding	0.620228
ENSMUSG00000024939.6	Fam89b	chr19:5728087-5729653	-	protein_coding	0.620295
ENSMUSG00000022871.12	Fetub	chr16:22918382-22939766	+	protein_coding	0.620383
ENSMUSG00000041096.13	Tspyl2	chrX:152336852-152342425	-	protein_coding	0.620685
ENSMUSG00000047712.8	Ust	chr10:8204756-8518825	-	protein_coding	0.620748
ENSMUSG00000032340.8	Neo1	chr9:58874687-59036441	-	protein_coding	0.620783
ENSMUSG00000054434.14	Tmem120b	chr5:123068415-123117749	+	protein_coding	0.6208
ENSMUSG00000032374.14	Plod2	chr9:92542223-92608428	+	protein_coding	0.621021
ENSMUSG00000042328.13	Hps4	chr5:112343083-112378414	+	protein_coding	0.621144
ENSMUSG00000039116.5	Adgrg6	chr10:14402583-14545179	-	protein_coding	0.621153
ENSMUSG00000023965.13	Fbxl17	chr17:63057452-63500017	-	protein_coding	0.621223
ENSMUSG00000021835.15	Bmp4	chr14:46383520-46390669	-	protein_coding	0.621257
ENSMUSG00000110104.1	Gm45717	chr7:140949222-140955937	-	protein_coding	0.621272
ENSMUSG00000024014.7	Pim1	chr17:29490812-29496111	+	protein_coding	0.621432
ENSMUSG00000006315.9	Tmem147	chr7:30727701-30729540	-	protein_coding	0.621512
ENSMUSG00000019916.14	P4ha1	chr10:59323296-59373304	+	protein_coding	0.621579
ENSMUSG00000046962.15	Zbtb21	chr16:97947435-97962621	-	protein_coding	0.621593
ENSMUSG00000047554.14	Tmem41b	chr7:109972187-109986929	-	protein_coding	0.621771
ENSMUSG00000040025.17	Ythdf2	chr4:132184912-132212303	-	protein_coding	0.621789
ENSMUSG00000047710.8	Champ1	chr8:13869641-13881639	+	protein_coding	0.622045
ENSMUSG00000036817.14	Sun1	chr5:139200637-139249840	+	protein_coding	0.622078
ENSMUSG00000021806.4	Nid2	chr14:19751265-19811787	+	protein_coding	0.622819
ENSMUSG00000029534.17	St7	chr6:17692933-17943025	+	protein_coding	0.622953
ENSMUSG00000062078.14	Qk	chr17:10206471-10319361	-	protein_coding	0.623095
ENSMUSG00000033763.14	Mtss1l	chr8:110721476-110741400	+	protein_coding	0.623127
ENSMUSG00000020716.16	Nf1	chr11:79339693-79581612	+	protein_coding	0.623193
ENSMUSG00000031529.5	Tnks	chr8:34826460-34965690	-	protein_coding	0.623397
ENSMUSG00000071317.4	Bves	chr10:45335772-45372479	+	protein_coding	0.623512
ENSMUSG00000019969.14	Psen1	chr12:83688152-83735199	+	protein_coding	0.623669
ENSMUSG00000007613.15	Tgfbr1	chr4:47353222-47414931	+	protein_coding	0.623748
ENSMUSG00000042680.7	Garem1	chr18:21127201-21300138	-	protein_coding	0.623772
ENSMUSG00000033102.15	Cdc14b	chr13:64189268-64275290	-	protein_coding	0.623916
ENSMUSG00000034088.15	Hdlbp	chr1:93405940-93478815	-	protein_coding	0.623982
ENSMUSG00000021009.15	Ptpn21	chr12:98676741-98737405	-	protein_coding	0.624343
ENSMUSG00000032046.15	Abhd12	chr2:150832493-150904741	-	protein_coding	0.624463
ENSMUSG00000071855.4	Ccdc112	chr18:46282151-46311928	-	protein_coding	0.62452
ENSMUSG00000030499.9	Kctd15	chr7:34639014-34656732	-	protein_coding	0.624556
ENSMUSG00000028343.10	Erp44	chr4:48193323-48279558	-	protein_coding	0.624609
ENSMUSG00000024594.8	Prrc1	chr18:57354733-57392719	+	protein_coding	0.624626
ENSMUSG00000041729.15	Coro2b	chr9:62419492-62537044	-	protein_coding	0.624741
ENSMUSG00000035234.18	Abraxas1	chr5:100805192-100820965	-	protein_coding	0.625195
ENSMUSG00000026822.14	Lcn2	chr2:32384633-32388252	-	protein_coding	0.625753
ENSMUSG00000004364.14	Cul3	chr1:80264923-80340480	-	protein_coding	0.626688
ENSMUSG00000001829.17	Clpb	chr7:101663633-101795506	+	protein_coding	0.626773
ENSMUSG00000023087.15	Noct	chr3:51224447-51251644	+	protein_coding	0.626942
ENSMUSG00000032998.16	Foxj3	chr4:119537004-119629119	+	protein_coding	0.627692
ENSMUSG00000021365.15	Nedd9	chr13:41309581-41487362	-	protein_coding	0.627861
ENSMUSG00000025745.11	Hadha	chr5:30118304-30155162	-	protein_coding	0.628265
ENSMUSG00000033105.12	Lss	chr10:76531588-76557138	+	protein_coding	0.628285
ENSMUSG00000040152.8	Thbs1	chr2:118111876-118127133	+	protein_coding	0.628465
ENSMUSG00000023959.8	Clic5	chr17:44188572-44280168	+	protein_coding	0.628547
ENSMUSG00000057098.14	Ebf1	chr11:44617317-45008091	+	protein_coding	0.628713
ENSMUSG00000050244.9	Heatr1	chr13:12395027-12440289	+	protein_coding	0.628903
ENSMUSG00000004567.16	Mcoln1	chr8:3500457-3515232	+	protein_coding	0.62893
ENSMUSG00000040282.13	BC052040	chr2:115581716-115778768	+	protein_coding	0.628961
ENSMUSG00000032185.15	Carm1	chr9:21546894-21592623	+	protein_coding	0.629093
ENSMUSG00000026627.7	Tmem206	chr1:191325912-191350914	+	protein_coding	0.629227
ENSMUSG00000050370.4	Ch25h	chr19:34473786-34475135	-	protein_coding	0.629469
ENSMUSG00000045629.7	Sh3tc2	chr18:61953075-62015715	+	protein_coding	0.629504
ENSMUSG00000024392.17	Bag6	chr17:35135178-35147322	+	protein_coding	0.629521
ENSMUSG00000025485.13	Ric8a	chr7:140856957-140864372	+	protein_coding	0.629876
ENSMUSG00000022761.10	Lztr1	chr16:17508688-17526333	+	protein_coding	0.630446
ENSMUSG00000024687.10	Osbp	chr19:11965844-11994105	+	protein_coding	0.630512
ENSMUSG00000008450.8	Nutf2	chr8:105860580-105879330	+	protein_coding	0.630549
ENSMUSG00000034154.15	Ino80	chr2:119373042-119477687	-	protein_coding	0.630662
ENSMUSG00000073245.10	Gm14819	chrX:35404183-35427093	+	protein_coding	0.630682
ENSMUSG00000022175.9	Lrp10	chr14:54464137-54471497	+	protein_coding	0.630698
ENSMUSG00000021824.13	Ap3m1	chr14:21031442-21052508	-	protein_coding	0.630795
ENSMUSG00000006301.17	Tmbim1	chr1:74288247-74305622	-	protein_coding	0.631086
ENSMUSG00000044477.11	Zfand3	chr17:30005051-30210828	+	protein_coding	0.631087
ENSMUSG00000028098.13	Rnf115	chr3:96727664-96791638	+	protein_coding	0.631166
ENSMUSG00000015755.16	Tab2	chr10:7905653-7956230	-	protein_coding	0.631178
ENSMUSG00000029787.10	Avl9	chr6:56714899-56761912	+	protein_coding	0.631376
ENSMUSG00000042759.12	Apobr	chr7:126584942-126589112	+	protein_coding	0.631558
ENSMUSG00000026335.16	Pam	chr1:97795114-98095646	-	protein_coding	0.631567
ENSMUSG00000075590.3	Nrbp2	chr15:76085518-76091626	-	protein_coding	0.631707
ENSMUSG00000031993.7	Snx19	chr9:30427108-30466733	+	protein_coding	0.631718
ENSMUSG00000020873.13	Slc35b1	chr11:95384692-95391776	+	protein_coding	0.631732
ENSMUSG00000041577.5	Prelp	chr1:133910304-133921414	-	protein_coding	0.631786
ENSMUSG00000020097.14	Sgpl1	chr10:61098642-61147703	-	protein_coding	0.631868
ENSMUSG00000028960.18	Ube4b	chr4:149328416-149426749	-	protein_coding	0.632142
ENSMUSG00000055271.4	9330161L09Rik	chr12:103406822-103407820	-	protein_coding	0.632169
ENSMUSG00000058571.11	Gpc6	chr14:116925315-117976544	+	protein_coding	0.632269
ENSMUSG00000038648.5	Creb3l2	chr6:37327255-37442146	-	protein_coding	0.63238
ENSMUSG00000038290.15	Smg6	chr11:74925823-75164448	+	protein_coding	0.632724
ENSMUSG00000031668.14	Eif2ak3	chr6:70844515-70905245	+	protein_coding	0.632803
ENSMUSG00000034591.5	Slc41a2	chr10:83230848-83337882	-	protein_coding	0.632814
ENSMUSG00000015652.9	Steap1	chr5:5736317-5749326	-	protein_coding	0.633063
ENSMUSG00000033653.17	Vps8	chr16:21423118-21644680	+	protein_coding	0.633307
ENSMUSG00000029634.15	Rnf6	chr5:146209192-146221555	-	protein_coding	0.633455
ENSMUSG00000038244.13	Mical2	chr7:112225856-112355194	+	protein_coding	0.633592
ENSMUSG00000062082.16	Cd200r4	chr16:44811733-44839150	+	protein_coding	0.633892
ENSMUSG00000003458.12	Ncstn	chr1:172066013-172082795	-	protein_coding	0.633902
ENSMUSG00000022710.17	Usp7	chr16:8689595-8792308	-	protein_coding	0.633982
ENSMUSG00000019842.6	Traf3ip2	chr10:39612934-39655307	+	protein_coding	0.634049
ENSMUSG00000029178.14	Klf3	chr5:64803388-64832901	+	protein_coding	0.634714
ENSMUSG00000000902.13	Smarcb1	chr10:75896769-75921617	-	protein_coding	0.634728
ENSMUSG00000031387.14	Renbp	chrX:73922121-73930850	-	protein_coding	0.63478
ENSMUSG00000022052.9	Ppp2r2a	chr14:67014056-67072444	-	protein_coding	0.634941
ENSMUSG00000024949.17	Sf1	chr19:6363690-6378030	+	protein_coding	0.634988
ENSMUSG00000048482.14	Bdnf	chr2:109674700-109727007	+	protein_coding	0.635029
ENSMUSG00000007880.16	Arid1a	chr4:133679008-133756769	-	protein_coding	0.635055
ENSMUSG00000042599.8	Kdm7a	chr6:39136623-39206789	-	protein_coding	0.635112
ENSMUSG00000006273.14	Atp6v1b2	chr8:69088646-69113711	+	protein_coding	0.635216
ENSMUSG00000030471.17	Zdhhc13	chr7:48789003-48827440	+	protein_coding	0.635298
ENSMUSG00000053347.14	Zfp943	chr17:21962552-22071168	+	protein_coding	0.635436
ENSMUSG00000090700.1	Cyp4f40	chr17:32659410-32676687	+	protein_coding	0.635719
ENSMUSG00000018651.14	Tada2a	chr11:84078920-84129600	-	protein_coding	0.635724
ENSMUSG00000035725.13	Prkx	chrX:77761411-77796278	-	protein_coding	0.635947
ENSMUSG00000009487.10	Otog	chr7:46240987-46311434	+	protein_coding	0.636121
ENSMUSG00000061132.13	Blnk	chr19:40928927-40994535	-	protein_coding	0.63619
ENSMUSG00000029156.11	Sgcb	chr5:73632749-73647790	-	protein_coding	0.636355
ENSMUSG00000027365.14	Trpm7	chr2:126791565-126876230	-	protein_coding	0.636606
ENSMUSG00000033880.11	Lgals3bp	chr11:118392751-118402092	-	protein_coding	0.636759
ENSMUSG00000056383.10	AI987944	chr7:41372923-41393379	-	protein_coding	0.63687
ENSMUSG00000074179.11	Gm10639	chr9:78289923-78305525	+	protein_coding	0.63693
ENSMUSG00000096433.1	Zfp994	chr17:22197265-22225614	-	protein_coding	0.637046
ENSMUSG00000072915.3	Gm12258	chr11:58847158-58861956	+	protein_coding	0.637207
ENSMUSG00000030970.16	Ctbp2	chr7:132987563-133124354	-	protein_coding	0.637313
ENSMUSG00000040511.14	Pvr	chr7:19903578-19921160	-	protein_coding	0.637407
ENSMUSG00000026198.15	Abcb6	chr1:75171717-75180392	-	protein_coding	0.637444
ENSMUSG00000074916.5	Chst14	chr2:118926496-118928585	+	protein_coding	0.637457
ENSMUSG00000038954.14	Supt3	chr17:44777152-45119290	+	protein_coding	0.63767
ENSMUSG00000042644.8	Itpr3	chr17:27057304-27122223	+	protein_coding	0.637726
ENSMUSG00000004880.11	Lbr	chr1:181815335-181843046	-	protein_coding	0.638032
ENSMUSG00000014907.10	Naf1	chr8:66860217-66890564	+	protein_coding	0.63827
ENSMUSG00000024402.5	Lta	chr17:35203165-35205351	-	protein_coding	0.638357
ENSMUSG00000003429.11	Rps11	chr7:45122379-45124439	-	protein_coding	0.638525
ENSMUSG00000048874.15	Phf3	chr1:30802339-30873921	-	protein_coding	0.638667
ENSMUSG00000029338.13	Antxr2	chr5:97882783-98031043	-	protein_coding	0.639155
ENSMUSG00000034574.10	Daam1	chr12:71831078-71992333	+	protein_coding	0.639164
ENSMUSG00000020368.15	Canx	chr11:50293961-50325673	-	protein_coding	0.639333
ENSMUSG00000006392.16	Med8	chr4:118409337-118415782	+	protein_coding	0.639388
ENSMUSG00000055835.10	Zfp1	chr8:111643401-111671011	+	protein_coding	0.639709
ENSMUSG00000004356.8	Utp20	chr10:88746607-88826804	-	protein_coding	0.639738
ENSMUSG00000020936.8	Nmt1	chr11:103028190-103068912	+	protein_coding	0.63975
ENSMUSG00000003992.14	Ssbp2	chr13:91460283-91703429	+	protein_coding	0.640014
ENSMUSG00000053475.5	Tnfaip6	chr2:52038009-52056686	+	protein_coding	0.640132
ENSMUSG00000028656.14	Cap1	chr4:122859047-122886056	-	protein_coding	0.640436
ENSMUSG00000080725.9	Gm6121	chrX:26912743-26935697	-	protein_coding	0.640437
ENSMUSG00000026399.12	Cd55	chr1:130439027-130462744	-	protein_coding	0.640454
ENSMUSG00000025212.16	Sfxn3	chr19:45047576-45056383	+	protein_coding	0.640469
ENSMUSG00000022674.14	Ube2v2	chr16:15552677-15594524	-	protein_coding	0.640677
ENSMUSG00000046707.9	Csnk2a2	chr8:95446096-95490039	-	protein_coding	0.640726
ENSMUSG00000040488.17	Ltbp4	chr7:27305136-27337692	-	protein_coding	0.64084
ENSMUSG00000029729.12	Zkscan1	chr5:138085084-138107822	+	protein_coding	0.641143
ENSMUSG00000027208.14	Fgf7	chr2:126034658-126091185	+	protein_coding	0.641231
ENSMUSG00000094103.2	1700047I17Rik2	chr12:55199592-55217168	+	protein_coding	0.641339
ENSMUSG00000041891.15	Lman1	chr18:65980754-66022580	-	protein_coding	0.641528
ENSMUSG00000029670.12	Ing3	chr6:21949571-21976038	+	protein_coding	0.641711
ENSMUSG00000009097.9	Tbx1	chr16:18581713-18586969	-	protein_coding	0.641817
ENSMUSG00000038827.11	Fam206a	chr4:56802345-56809601	+	protein_coding	0.641869
ENSMUSG00000030327.8	Necap1	chr6:122874474-122888941	+	protein_coding	0.642029
ENSMUSG00000046836.13	Brox	chr1:183276352-183297269	-	protein_coding	0.642141
ENSMUSG00000003031.14	Cdkn1b	chr6:134920401-134925513	+	protein_coding	0.642176
ENSMUSG00000031007.2	Atp6ap2	chrX:12587801-12617049	+	protein_coding	0.642256
ENSMUSG00000039126.10	Prune2	chr19:16956118-17223932	+	protein_coding	0.642324
ENSMUSG00000021629.10	Slc30a5	chr13:100802648-100833427	-	protein_coding	0.642559
ENSMUSG00000014077.13	Chp1	chr2:119547697-119587027	+	protein_coding	0.642654
ENSMUSG00000032307.16	Ube2q2	chr9:55148854-55207529	+	protein_coding	0.642786
ENSMUSG00000027722.14	Spata5	chr3:37419896-37579096	+	protein_coding	0.64322
ENSMUSG00000030004.6	Nat8	chr6:85830388-85832082	-	protein_coding	0.643688
ENSMUSG00000038668.14	Lpar1	chr4:58435255-58553898	-	protein_coding	0.643844
ENSMUSG00000032536.11	Trak1	chr9:121297502-121474918	+	protein_coding	0.643878
ENSMUSG00000027111.15	Itga6	chr2:71745616-71858416	+	protein_coding	0.643958
ENSMUSG00000050148.9	Ubqln2	chrX:153498227-153501570	+	protein_coding	0.644017
ENSMUSG00000015837.15	Sqstm1	chr11:50199366-50210827	-	protein_coding	0.644024
ENSMUSG00000022614.7	Lmf2	chr15:89351004-89355659	-	protein_coding	0.644089
ENSMUSG00000025240.9	Sacm1l	chr9:123529759-123592600	+	protein_coding	0.644168
ENSMUSG00000046201.8	Scaf8	chr17:3114972-3198855	+	protein_coding	0.644321
ENSMUSG00000039168.15	Dap	chr15:31224314-31274341	+	protein_coding	0.645019
ENSMUSG00000039046.15	Usp6nl	chr2:6322667-6446390	+	protein_coding	0.645364
ENSMUSG00000025130.11	P4hb	chr11:120560298-120573253	-	protein_coding	0.645459
ENSMUSG00000028657.14	Ppt1	chr4:122836242-122859175	+	protein_coding	0.645547
ENSMUSG00000073079.6	Srp54a	chr12:55080262-55115367	+	protein_coding	0.64557
ENSMUSG00000044308.17	Ubr3	chr2:69897246-70024013	+	protein_coding	0.645582
ENSMUSG00000071064.13	Zfp827	chr8:79028437-79193766	+	protein_coding	0.645591
ENSMUSG00000032656.14	March3	chr18:56761716-56925548	-	protein_coding	0.645734
ENSMUSG00000000282.12	Mnt	chr11:74830920-74845725	+	protein_coding	0.645782
ENSMUSG00000039841.14	Zfp800	chr6:28239927-28398005	-	protein_coding	0.645874
ENSMUSG00000004069.16	Dnaja3	chr16:4639989-4707695	+	protein_coding	0.645893
ENSMUSG00000033769.16	Exoc6b	chr6:84618487-85069513	-	protein_coding	0.645993
ENSMUSG00000026641.13	Usf1	chr1:171411313-171419142	+	protein_coding	0.646319
ENSMUSG00000024050.15	Wiz	chr17:32354055-32389401	-	protein_coding	0.646332
ENSMUSG00000021054.6	Sgpp1	chr12:75714249-75735729	-	protein_coding	0.646339
ENSMUSG00000071267.11	Zfp942	chr17:21926960-21962464	-	protein_coding	0.646379
ENSMUSG00000039704.7	Lmbrd2	chr15:9140550-9202483	+	protein_coding	0.646437
ENSMUSG00000017288.15	Vps53	chr11:76046226-76179647	-	protein_coding	0.646558
ENSMUSG00000032123.5	Dpagt1	chr9:44326019-44333900	+	protein_coding	0.646653
ENSMUSG00000046079.16	Lrrc8d	chr5:105699969-105832436	+	protein_coding	0.646697
ENSMUSG00000021959.16	Lats2	chr14:57689662-57758388	-	protein_coding	0.646953
ENSMUSG00000022231.10	Sema5a	chr15:32244810-32696341	+	protein_coding	0.647131
ENSMUSG00000095595.2	Fam177a	chr12:55124469-55142104	+	protein_coding	0.647269
ENSMUSG00000023243.9	Kcnk5	chr14:20140057-20181809	-	protein_coding	0.647327
ENSMUSG00000026047.13	Kdelc1	chr1:44106546-44118808	-	protein_coding	0.647451
ENSMUSG00000035783.8	Acta2	chr19:34241090-34255336	-	protein_coding	0.647728
ENSMUSG00000029913.14	Prdm5	chr6:65778988-65937010	+	protein_coding	0.648534
ENSMUSG00000055301.8	Adh7	chr3:138217760-138233382	+	protein_coding	0.648664
ENSMUSG00000048138.9	Dmrt2	chr19:25672420-25679010	+	protein_coding	0.648847
ENSMUSG00000031575.18	Ash2l	chr8:25815996-25847694	-	protein_coding	0.649059
ENSMUSG00000027843.13	Ptpn22	chr3:103859795-103912247	+	protein_coding	0.649269
ENSMUSG00000028211.11	Trp53inp1	chr4:11156431-11174379	+	protein_coding	0.649309
ENSMUSG00000090946.3	Ccdc71l	chr12:32378704-32382943	+	protein_coding	0.64931
ENSMUSG00000041324.14	Inhba	chr13:16011851-16031621	+	protein_coding	0.649413
ENSMUSG00000048706.3	Lurap1l	chr4:80910646-80955628	+	protein_coding	0.649415
ENSMUSG00000006736.9	Tspan31	chr10:127067280-127070264	-	protein_coding	0.649473
ENSMUSG00000031156.18	Slc35a2	chrX:7884028-7894492	+	protein_coding	0.649747
ENSMUSG00000021819.11	Zswim8	chr14:20707552-20723619	+	protein_coding	0.649877
ENSMUSG00000001655.6	Hoxc13	chr15:102921103-102928814	+	protein_coding	0.650071
ENSMUSG00000039286.12	Fndc3b	chr3:27416162-27711307	-	protein_coding	0.650209
ENSMUSG00000025153.9	Fasn	chr11:120805846-120824547	-	protein_coding	0.650255
ENSMUSG00000008035.12	Mid1ip1	chrX:10715013-10719690	+	protein_coding	0.650436
ENSMUSG00000022789.14	Dnm1l	chr16:16312235-16359030	-	protein_coding	0.650514
ENSMUSG00000005043.13	Sgsh	chr11:119343425-119355536	-	protein_coding	0.650587
ENSMUSG00000050912.15	Tmem123	chr9:7764041-7794333	+	protein_coding	0.650763
ENSMUSG00000028894.18	Inpp5b	chr4:124741850-124801511	+	protein_coding	0.650852
ENSMUSG00000031532.6	Saraf	chr8:34154575-34170821	+	protein_coding	0.65087
ENSMUSG00000003363.15	Pld3	chr7:27532000-27553218	-	protein_coding	0.651002
ENSMUSG00000073643.11	Wdfy1	chr1:79702262-79776143	-	protein_coding	0.651067
ENSMUSG00000022074.6	Tnfrsf10b	chr14:69767472-69784411	+	protein_coding	0.651184
ENSMUSG00000028127.10	Abcd3	chr3:121758774-121815302	-	protein_coding	0.651314
ENSMUSG00000061650.6	Med9	chr11:59948206-59962205	+	protein_coding	0.651316
ENSMUSG00000073563.2	Csnk1g3	chr18:53862113-53955684	+	protein_coding	0.651543
ENSMUSG00000004207.14	Psap	chr10:60277627-60302597	+	protein_coding	0.651675
ENSMUSG00000030341.17	Tnfrsf1a	chr6:125349362-125362484	+	protein_coding	0.651688
ENSMUSG00000051256.10	Jagn1	chr6:113442569-113448229	+	protein_coding	0.651844
ENSMUSG00000036402.13	Gng12	chr6:66896397-67021350	+	protein_coding	0.651951
ENSMUSG00000020680.15	Taf15	chr11:83473086-83506743	+	protein_coding	0.652007
ENSMUSG00000036985.12	Zdhhc9	chrX:48171969-48208878	-	protein_coding	0.652375
ENSMUSG00000015829.13	Tnr	chr1:159523769-159931729	+	protein_coding	0.65255
ENSMUSG00000079018.10	Ly6c1	chr15:75044018-75048830	-	protein_coding	0.652552
ENSMUSG00000032575.16	Manf	chr9:106838312-106891979	-	protein_coding	0.652578
ENSMUSG00000024066.8	Xdh	chr17:73883908-73950182	-	protein_coding	0.652598
ENSMUSG00000044646.14	Zbtb7c	chr18:75820178-76148561	+	protein_coding	0.653073
ENSMUSG00000016918.15	Sulf1	chr1:12692277-12861192	+	protein_coding	0.653317
ENSMUSG00000004263.15	Atn1	chr6:124742544-124756524	-	protein_coding	0.653369
ENSMUSG00000036241.3	Ube2r2	chr4:41135743-41193380	+	protein_coding	0.653563
ENSMUSG00000001739.14	Cldn15	chr5:136966616-136975858	+	protein_coding	0.653629
ENSMUSG00000028173.10	Wls	chr3:159839672-159938664	+	protein_coding	0.653828
ENSMUSG00000025935.10	Tram1	chr1:13564698-13589910	-	protein_coding	0.653981
ENSMUSG00000017057.9	Il13ra1	chrX:36112110-36171259	+	protein_coding	0.654074
ENSMUSG00000019577.6	Pdk4	chr6:5483351-5496309	-	protein_coding	0.654221
ENSMUSG00000035772.11	Mrps2	chr2:28468066-28471178	+	protein_coding	0.654231
ENSMUSG00000004994.12	Ccdc130	chr8:84257795-84270380	-	protein_coding	0.654343
ENSMUSG00000070047.14	Fat1	chr8:44935447-45052257	+	protein_coding	0.654437
ENSMUSG00000050846.8	Zfp623	chr15:75940952-75949377	+	protein_coding	0.654458
ENSMUSG00000020521.7	Rnft1	chr11:86484657-86499025	+	protein_coding	0.654468
ENSMUSG00000031751.14	Amfr	chr8:93971588-94012842	-	protein_coding	0.654498
ENSMUSG00000027775.9	Mfsd1	chr3:67582741-67604237	+	protein_coding	0.65452
ENSMUSG00000033538.13	Casp4	chr9:5308828-5336783	+	protein_coding	0.654779
ENSMUSG00000041765.6	Ubac2	chr14:121878620-122021034	+	protein_coding	0.654788
ENSMUSG00000003865.16	Gys1	chr7:45434844-45456619	+	protein_coding	0.654849
ENSMUSG00000032449.13	Slc25a36	chr9:97074961-97111157	-	protein_coding	0.654881
ENSMUSG00000019873.8	Reep3	chr10:67009189-67096945	-	protein_coding	0.655033
ENSMUSG00000021133.9	Susd6	chr12:80790510-80880835	+	protein_coding	0.655318
ENSMUSG00000113450.1	Zfp935	chr13:62453016-62466832	-	protein_coding	0.655336
ENSMUSG00000032561.15	Acpp	chr9:104288251-104337748	-	protein_coding	0.655503
ENSMUSG00000020869.8	Lrrc59	chr11:94629767-94645216	+	protein_coding	0.655584
ENSMUSG00000025937.6	Lactb2	chr1:13623330-13660546	-	protein_coding	0.65571
ENSMUSG00000026536.9	Ifi211	chr1:173896345-173913046	-	protein_coding	0.655782
ENSMUSG00000029550.11	Sppl3	chr5:115011137-115098790	+	protein_coding	0.655815
ENSMUSG00000091572.8	Vmn2r3	chr3:64258961-64287495	-	protein_coding	0.655829
ENSMUSG00000025764.14	Jade1	chr3:41555731-41616864	+	protein_coding	0.65585
ENSMUSG00000037815.6	Ctnna1	chr18:35118888-35254773	+	protein_coding	0.655854
ENSMUSG00000045038.14	Prkce	chr17:86167785-86657919	+	protein_coding	0.6559
ENSMUSG00000020674.17	Pxdn	chr12:29937608-30017658	+	protein_coding	0.656015
ENSMUSG00000028757.4	Ddost	chr4:138304730-138312628	+	protein_coding	0.656561
ENSMUSG00000028811.11	Yars	chr4:129189760-129219607	+	protein_coding	0.656887
ENSMUSG00000029777.10	Gars	chr6:55038007-55079500	+	protein_coding	0.657083
ENSMUSG00000070934.6	Rraga	chr4:86575668-86577285	+	protein_coding	0.657386
ENSMUSG00000025366.8	Esyt1	chr10:128509965-128525871	-	protein_coding	0.657515
ENSMUSG00000058355.8	Abce1	chr8:79683462-79711740	-	protein_coding	0.657517
ENSMUSG00000031555.15	Adam9	chr8:24949611-25016927	-	protein_coding	0.657754
ENSMUSG00000032883.15	Acsl3	chr1:78657825-78707743	+	protein_coding	0.657894
ENSMUSG00000021235.13	Coq6	chr12:84361657-84373796	+	protein_coding	0.657952
ENSMUSG00000025140.15	Pycr1	chr11:120635712-120643769	-	protein_coding	0.657998
ENSMUSG00000028266.17	Lmo4	chr3:144188530-144205220	-	protein_coding	0.658292
ENSMUSG00000044786.6	Zfp36	chr7:28376784-28380253	-	protein_coding	0.658319
ENSMUSG00000033487.14	Fndc3a	chr14:72537946-72710003	-	protein_coding	0.658496
ENSMUSG00000021360.16	Gcnt2	chr13:40859754-40960892	+	protein_coding	0.65882
ENSMUSG00000079083.3	Jrkl	chr9:13242607-13245829	-	protein_coding	0.658982
ENSMUSG00000054676.15	1600014C10Rik	chr7:38183217-38197568	+	protein_coding	0.65906
ENSMUSG00000026413.12	Pkp1	chr1:135871395-135919207	-	protein_coding	0.659078
ENSMUSG00000098470.1	C1rb	chr6:124570294-124581171	+	protein_coding	0.659116
ENSMUSG00000022280.9	Rnf19a	chr15:36239933-36283147	-	protein_coding	0.659122
ENSMUSG00000048285.9	Frmd6	chr12:70825514-70902234	+	protein_coding	0.659364
ENSMUSG00000024806.3	Mlana	chr19:29697921-29708448	+	protein_coding	0.659376
ENSMUSG00000033909.17	Usp36	chr11:118259651-118290244	-	protein_coding	0.659419
ENSMUSG00000013629.16	Cad	chr5:31054780-31078479	+	protein_coding	0.659539
ENSMUSG00000021366.8	Hivep1	chr13:42052021-42192537	+	protein_coding	0.659547
ENSMUSG00000024276.7	Zfp397	chr18:23954692-23964673	+	protein_coding	0.659647
ENSMUSG00000033306.14	Lpp	chr16:24393350-24992576	+	protein_coding	0.659707
ENSMUSG00000037331.15	Larp1	chr11:58009064-58062034	+	protein_coding	0.659814
ENSMUSG00000019539.11	Rcn3	chr7:45082913-45092221	-	protein_coding	0.659834
ENSMUSG00000026150.14	Mff	chr1:82724890-82752394	+	protein_coding	0.659905
ENSMUSG00000026970.16	Rbms1	chr2:60750193-60963192	-	protein_coding	0.660084
ENSMUSG00000033386.10	Frrs1	chr3:116859464-116908177	+	protein_coding	0.660168
ENSMUSG00000028886.15	Eya3	chr4:132638987-132724765	+	protein_coding	0.66041
ENSMUSG00000012114.16	Med15	chr16:17651221-17722930	-	protein_coding	0.660475
ENSMUSG00000020898.18	Ctc1	chr11:69015911-69036473	+	protein_coding	0.660571
ENSMUSG00000030268.17	Bcat1	chr6:144993835-145076184	-	protein_coding	0.660831
ENSMUSG00000032705.9	Exd2	chr12:80463095-80500227	+	protein_coding	0.660916
ENSMUSG00000049439.13	Cyp20a1	chr1:60343323-60388060	+	protein_coding	0.660931
ENSMUSG00000017858.12	Ift52	chr2:163017354-163046141	+	protein_coding	0.660937
ENSMUSG00000028860.13	Sytl1	chr4:133253090-133263113	-	protein_coding	0.660971
ENSMUSG00000022704.15	Qtrt2	chr16:43861407-43926809	-	protein_coding	0.661173
ENSMUSG00000036550.16	Cnot1	chr8:95719451-95807464	-	protein_coding	0.661338
ENSMUSG00000026675.12	Hsd17b7	chr1:169949535-169969241	-	protein_coding	0.661419
ENSMUSG00000043639.14	Rbm20	chr19:53677306-53867080	+	protein_coding	0.661536
ENSMUSG00000042729.10	Wdr74	chr19:8735827-8740624	+	protein_coding	0.661623
ENSMUSG00000020580.10	Rock2	chr12:16894895-16987823	+	protein_coding	0.661908
ENSMUSG00000048486.6	Fitm2	chr2:163466379-163472629	-	protein_coding	0.661964
ENSMUSG00000040111.16	Gramd1b	chr9:40293233-40531383	-	protein_coding	0.661996
ENSMUSG00000066595.9	Flvcr1	chr1:191005847-191026158	-	protein_coding	0.662096
ENSMUSG00000034617.7	Mtrr	chr13:68560780-68582149	-	protein_coding	0.662239
ENSMUSG00000064105.12	Cnnm2	chr19:46761596-46878795	+	protein_coding	0.662294
ENSMUSG00000020325.10	Fstl3	chr10:79777272-79782630	+	protein_coding	0.662408
ENSMUSG00000067276.5	Capn6	chrX:143802231-143827414	-	protein_coding	0.662454
ENSMUSG00000031461.4	Myom2	chr8:15057653-15133541	+	protein_coding	0.662521
ENSMUSG00000050621.7	Rps27rt	chr9:114982366-114982739	-	protein_coding	0.662766
ENSMUSG00000078765.11	U2af1l4	chr7:30563301-30565365	+	protein_coding	0.662774
ENSMUSG00000054808.15	Actn4	chr7:28893248-28962340	-	protein_coding	0.662813
ENSMUSG00000089943.1	Ugt1a5	chr1:88166012-88218997	+	protein_coding	0.662813
ENSMUSG00000020585.4	Laptm4a	chr12:8921664-8938742	+	protein_coding	0.663018
ENSMUSG00000030641.10	Ddias	chr7:92857525-92874247	-	protein_coding	0.663257
ENSMUSG00000020015.10	Cdk17	chr10:93160875-93267071	+	protein_coding	0.663353
ENSMUSG00000035173.14	Ccdc186	chr19:56787481-56822190	-	protein_coding	0.66374
ENSMUSG00000027340.15	Slc23a2	chr2:132052496-132145108	-	protein_coding	0.663885
ENSMUSG00000033014.12	Trim33	chr3:103279293-103358775	+	protein_coding	0.663919
ENSMUSG00000026727.10	Rsu1	chr2:13076821-13271415	-	protein_coding	0.664003
ENSMUSG00000028641.16	P3h1	chr4:119232915-119248975	+	protein_coding	0.664008
ENSMUSG00000020605.9	Hs1bp3	chr12:8313432-8343824	+	protein_coding	0.664082
ENSMUSG00000041241.12	Mul1	chr4:138434671-138442265	+	protein_coding	0.664115
ENSMUSG00000109336.1	Samd4b	chr7:28399522-28598144	-	protein_coding	0.664145
ENSMUSG00000035941.15	Ibtk	chr9:85687360-85749334	-	protein_coding	0.664317
ENSMUSG00000046138.14	9930021J03Rik	chr19:29714402-29805989	-	protein_coding	0.664411
ENSMUSG00000053469.13	Tg	chr15:66670753-66850721	+	protein_coding	0.664439
ENSMUSG00000019505.7	Ubb	chr11:62551171-62553213	+	protein_coding	0.66454
ENSMUSG00000032462.14	Pik3cb	chr9:99036654-99140621	-	protein_coding	0.664605
ENSMUSG00000027300.9	Ubox5	chr2:130590002-130630038	-	protein_coding	0.664801
ENSMUSG00000028655.11	Mfsd2a	chr4:122946850-122961188	-	protein_coding	0.6649
ENSMUSG00000058258.14	Idi1	chr13:8885501-8892451	+	protein_coding	0.665141
ENSMUSG00000020695.14	Mrc2	chr11:105292643-105351139	+	protein_coding	0.665199
ENSMUSG00000042042.14	Csgalnact2	chr6:118107452-118139140	-	protein_coding	0.665285
ENSMUSG00000032220.10	Myo1e	chr9:70207350-70399766	+	protein_coding	0.665332
ENSMUSG00000036636.9	Clcn7	chr17:25133391-25162104	+	protein_coding	0.665548
ENSMUSG00000074743.4	Thbd	chr2:148404466-148408188	-	protein_coding	0.665563
ENSMUSG00000058013.11	Sept11	chr5:93093437-93176447	+	protein_coding	0.665589
ENSMUSG00000019132.11	BC005537	chr13:24801657-24816197	+	protein_coding	0.665624
ENSMUSG00000047617.11	Paxx	chr2:25455141-25461094	-	protein_coding	0.665798
ENSMUSG00000039285.12	Azi2	chr9:118040499-118069794	+	protein_coding	0.665864
ENSMUSG00000068742.11	Cry2	chr2:92403646-92434043	-	protein_coding	0.665978
ENSMUSG00000058638.14	Zfp110	chr7:12834761-12850577	+	protein_coding	0.666318
ENSMUSG00000041189.9	Chrnb1	chr11:69784036-69795943	-	protein_coding	0.666521
ENSMUSG00000027230.9	Creb3l1	chr2:91982328-92024502	-	protein_coding	0.666586
